# Supplementary material for: Klenkia terrae resistant to DNA extraction in germ-free mice stools illustrates the extraction pitfall faced by metagenomics
Source: Sci Rep. 2020 Jun 23;10:10228. doi: 10.1038/s41598-020-66627-0 (PMC7311423; doi:10.1038/s41598-020-66627-0)
Supplement: Supplementary file 1 — Supplementary file S1. [file 41598_2020_66627_MOESM1_ESM.xlsx]

## Sheet: M5109-brut-stool AX_3
Contigs	Consensus length	Total read count	Average coverage	Megablast	coverage (%)	identity (%)	Best hit (blastn)	coverage (%)	identity (%)
M5109-1_S11_L001_R1_001_11_(paired)_contig_1	16299	21024	213.67	Mus musculus	100	100
M5109-1_S11_L001_R1_001_11_(paired)_contig_2	1284	543	38.7	Mus musculus	100	99
M5109-1_S11_L001_R1_001_11_(paired)_contig_3	1762	705	38.15	Mus musculus	100	99
M5109-1_S11_L001_R1_001_11_(paired)_contig_4	1252	87	10.79	Acanthamoeba castellanii str. Neff	18	44
M5109-1_S11_L001_R1_001_11_(paired)_contig_5	1317	292	21.05	Mus musculus	100	100
M5109-1_S11_L001_R1_001_11_(paired)_contig_6	1018	5096	450.29	Mus musculus	99	98
M5109-1_S11_L001_R1_001_11_(paired)_contig_7	1142	41	7.8	Homo sapiens	99	100
M5109-1_S11_L001_R1_001_11_(paired)_contig_8	7534	24749	592.23	cloning vector	87	99
M5109-1_S11_L001_R1_001_11_(paired)_contig_9	1648	121	12.34	Escherichia coli	100	100
M5109-1_S11_L001_R1_001_11_(paired)_contig_10	1127	405	60.33	Homo sapiens	96	93
M5109-1_S11_L001_R1_001_11_(paired)_contig_11	1242	139	20.36	Escherichia coli	100	100
M5109-1_S11_L001_R1_001_11_(paired)_contig_12	1691	144	14.73	Escherichia coli	100	100
M5109-1_S11_L001_R1_001_11_(paired)_contig_13	1567	221	24.44	Escherichia coli	100	100
M5109-1_S11_L001_R1_001_11_(paired)_contig_14	1287	86	12.36	Escherichia coli	100	99
M5109-1_S11_L001_R1_001_11_(paired)_contig_15	1501	69	8.2	Escherichia coli	100	99
M5109-1_S11_L001_R1_001_11_(paired)_contig_16	1646	140	14.16	Escherichia coli	100	99
M5109-1_S11_L001_R1_001_11_(paired)_contig_17	1818	157	14.04	Escherichia coli	100	100
M5109-1_S11_L001_R1_001_11_(paired)_contig_18	1980	50	5.41	N/A			Dyella japonica	3	80
M5109-1_S11_L001_R1_001_11_(paired)_contig_19	1143	99	13.62	Escherichia coli	100	100
M5109-1_S11_L001_R1_001_11_(paired)_contig_20	1528	68	8.2	Escherichia coli	99	99
M5109-1_S11_L001_R1_001_11_(paired)_contig_22	1470	140	16.36	Escherichia coli	100	100
M5109-1_S11_L001_R1_001_11_(paired)_contig_23	1148	84	12.53	Escherichia coli	100	100
M5109-1_S11_L001_R1_001_11_(paired)_contig_24	1992	136	10.72	Escherichia coli	100	99
M5109-1_S11_L001_R1_001_11_(paired)_contig_25	1865	253	23.58	Escherichia coli	94	99
M5109-1_S11_L001_R1_001_11_(paired)_contig_26	1728	154	14.8	Escherichia coli	100	99
M5109-1_S11_L001_R1_001_11_(paired)_contig_27	1117	66	9.79	Escherichia coli	100	100
M5109-1_S11_L001_R1_001_11_(paired)_contig_28	1255	94	12.15	Escherichia coli	100	100
M5109-1_S11_L001_R1_001_11_(paired)_contig_29	1081	42	7.71	Escherichia coli	100	100
M5109-1_S11_L001_R1_001_11_(paired)_contig_31	1599	45	5.99	N/A			Deinococcus deserti VCD115	2	85
M5109-1_S11_L001_R1_001_11_(paired)_contig_32	1088	104	16.52	16S of uncultured bacteria	98	96
M5109-1_S11_L001_R1_001_11_(paired)_contig_33	1288	56	8.54	Escherichia coli	100	99
M5109-1_S11_L001_R1_001_11_(paired)_contig_34	1317	102	11.76	Escherichia coli	100	100
M5109-1_S11_L001_R1_001_11_(paired)_contig_35	1400	110	13.62	Escherichia coli	100	100
M5109-1_S11_L001_R1_001_11_(paired)_contig_37	1370	141	17.38	Escherichia coli	100	99
M5109-1_S11_L001_R1_001_11_(paired)_contig_38	1836	161	17.79	Allochromatium vinosum DSM 180	100	88
M5109-1_S11_L001_R1_001_11_(paired)_contig_39	1127	176	26.19	Escherichia coli	100	100
M5109-1_S11_L001_R1_001_11_(paired)_contig_40	1439	81	11.91	Escherichia coli	99	99
M5109-1_S11_L001_R1_001_11_(paired)_contig_41	1261	39	5.6	Hydrogenophaga sp. PBC	100	96
M5109-1_S11_L001_R1_001_11_(paired)_contig_42	1625	42	5.41	N/A			Ralstonia phage RSF1	5	82
M5109-1_S11_L001_R1_001_11_(paired)_contig_43	1614	86	9.09	Escherichia coli	100	100
M5109-1_S11_L001_R1_001_11_(paired)_contig_44	1332	82	10.08	Escherichia coli	100	100
M5109-1_S11_L001_R1_001_11_(paired)_contig_47	2020	126	10.78	Escherichia coli	100	100
M5109-1_S11_L001_R1_001_11_(paired)_contig_48	1357	86	10.44	Escherichia coli	100	100
M5109-1_S11_L001_R1_001_11_(paired)_contig_49	1230	54	7.34	Escherichia coli	100	100
M5109-1_S11_L001_R1_001_11_(paired)_contig_50	1754	196	18.76	Escherichia coli	100	100
M5109-1_S11_L001_R1_001_11_(paired)_contig_54	1571	86	10.26	Escherichia coli	100	100
M5109-1_S11_L001_R1_001_11_(paired)_contig_58	1210	49	8.8	plasmid Escherichia albertii	83	86
M5109-1_S11_L001_R1_001_11_(paired)_contig_59	1791	48	5.6	N/A			Penicillium expansum	6	79
M5109-1_S11_L001_R1_001_11_(paired)_contig_61	1097	34	5.17	Escherichia coli	100	100
M5109-1_S11_L001_R1_001_11_(paired)_contig_62	1354	40	6.24	N/A			Escherichia phage PBECO 4	3	84
M5109-1_S11_L001_R1_001_11_(paired)_contig_65	1528	42	5.63	N/A			Ralstonia phage RP12	22	68
M5109-1_S11_L001_R1_001_11_(paired)_contig_66	1128	81	14.98	Ralstonia mannitolilytica	100	99
M5109-1_S11_L001_R1_001_11_(paired)_contig_67	1557	104	12.66	Escherichia coli	100	100
M5109-1_S11_L001_R1_001_11_(paired)_contig_70	1645	41	5.31	N/A			Euptelea pleiosperma chloroplast	3	80
M5109-1_S11_L001_R1_001_11_(paired)_contig_71	1543	76	9.51	Escherichia coli	100	99
M5109-1_S11_L001_R1_001_11_(paired)_contig_73	1243	58	8.65	Escherichia coli	100	99
M5109-1_S11_L001_R1_001_11_(paired)_contig_75	1059	25	5.01	N/A			Ralstonia phage RP31	16	68
M5109-1_S11_L001_R1_001_11_(paired)_contig_78	1526	88	9.55	Escherichia coli	99	99
M5109-1_S11_L001_R1_001_11_(paired)_contig_79	1528	43	5.47	N/A			Heterocephalus glaber	2	94
M5109-1_S11_L001_R1_001_11_(paired)_contig_80	1216	32	5.91	N/A			Oryzias latipes strain HNI	2	97
M5109-1_S11_L001_R1_001_11_(paired)_contig_81	1465	41	5.78	Escherichia coli	100	100
M5109-1_S11_L001_R1_001_11_(paired)_contig_83	1146	77	10.33	Escherichia coli	100	100
M5109-1_S11_L001_R1_001_11_(paired)_contig_85	1314	93	11.99	Escherichia coli	100	100
M5109-1_S11_L001_R1_001_11_(paired)_contig_87	2383	57	5.09	N/A			Ralstonia phage RP31	21	68
M5109-1_S11_L001_R1_001_11_(paired)_contig_88	1221	31	5.46	N/A			Ralstonia phage RSL2	15	72
M5109-1_S11_L001_R1_001_11_(paired)_contig_90	1986	49	5.46	N/A			Auraticoccus monumenti strain MON 2.2	2	81
M5109-1_S11_L001_R1_001_11_(paired)_contig_91	1698	42	5.32	N/A			Gongylonema pulchrum	2	88
M5109-1_S11_L001_R1_001_11_(paired)_contig_93	1151	29	5.48	N/A			ilaparvata lugens	3	88
M5109-1_S11_L001_R1_001_11_(paired)_contig_94	1701	46	5.53	Uncultured Ralstonia sp.	74	99
M5109-1_S11_L001_R1_001_11_(paired)_contig_95	1160	51	7.87	Escherichia coli	100	100
M5109-1_S11_L001_R1_001_11_(paired)_contig_96	1242	34	5.83	N/A			Ralstonia phage RP31	63	68
M5109-1_S11_L001_R1_001_11_(paired)_contig_97	1572	56	6.97	Escherichia coli	100	100
M5109-1_S11_L001_R1_001_11_(paired)_contig_98	1717	55	6.27	N/A			Delftia tsuruhatensis strain CM13	2	88
M5109-1_S11_L001_R1_001_11_(paired)_contig_104	1205	33	5.36	Escherichia coli	99	99

## Sheet: M5110-brut-stool 26.1
Contigs	Consensus length	Total read count	Average coverage	Megablast	coverage (%)	identity (%)	Best hit (Blastn)	coverage (%)	identity (%)
M5110-1_S11_L001_R1_001_11_(paired)_contig_1	16304	10196	110.95	Mus musculus	100	99
M5110-1_S11_L001_R1_001_11_(paired)_contig_2	2119	738	37.61	Mus musculus	96	99
M5110-1_S11_L001_R1_001_11_(paired)_contig_3	1374	377	27.37	Mus musculus	100	99
M5110-1_S11_L001_R1_001_11_(paired)_contig_4	1795	57	6.57	Uncultured bacterium	16	84
M5110-1_S11_L001_R1_001_11_(paired)_contig_5	1511	323	20.22	Mus musculus	100	99
M5110-1_S11_L001_R1_001_11_(paired)_contig_6	1446	37	6.02	Methylobacterium sp	74	89
M5110-1_S11_L001_R1_001_11_(paired)_contig_12	2296	70	6.25	Methylobacterium extorquens	94	92
M5110-1_S11_L001_R1_001_11_(paired)_contig_13	2195	232	19.07	Escherichia coli	100	100
M5110-1_S11_L001_R1_001_11_(paired)_contig_14	1932	116	12.06	Comamonadaceae bacterium	99	94
M5110-1_S11_L001_R1_001_11_(paired)_contig_15	2337	65	6.01	plasmid Escherichia albertii	58	84
M5110-1_S11_L001_R1_001_11_(paired)_contig_16	7534	25636	692.27	cloning vector
M5110-1_S11_L001_R1_001_11_(paired)_contig_17	2191	142	12.61	Escherichia coli	100	100
M5110-1_S11_L001_R1_001_11_(paired)_contig_18	1528	88	12.05	Escherichia coli	100	100
M5110-1_S11_L001_R1_001_11_(paired)_contig_19	1180	50	8.28	Escherichia coli	100	100
M5110-1_S11_L001_R1_001_11_(paired)_contig_20	2103	131	12	Escherichia coli	100	99
M5110-1_S11_L001_R1_001_11_(paired)_contig_21	1255	50	8.01	Escherichia coli	100	99
M5110-1_S11_L001_R1_001_11_(paired)_contig_23	1533	89	10.52	Escherichia coli	100	100
M5110-1_S11_L001_R1_001_11_(paired)_contig_24	1413	72	8.33	Escherichia coli	72	100
M5110-1_S11_L001_R1_001_11_(paired)_contig_25	1303	30	5.24	N/A			Ralstonia phage RP12	73	68
M5110-1_S11_L001_R1_001_11_(paired)_contig_26	1261	102	16.13	Escherichia coli	100	100
M5110-1_S11_L001_R1_001_11_(paired)_contig_27	1676	39	5.57	N/A			Ralstonia phage RSL2	11	72
M5110-1_S11_L001_R1_001_11_(paired)_contig_28	1955	205	19.86	Escherichia coli	100	100
M5110-1_S11_L001_R1_001_11_(paired)_contig_30	1244	120	18.21	Escherichia coli	100	100
M5110-1_S11_L001_R1_001_11_(paired)_contig_31	2416	141	11.59	Escherichia coli	100	100
M5110-1_S11_L001_R1_001_11_(paired)_contig_32	1934	111	11.82	Escherichia coli	100	100
M5110-1_S11_L001_R1_001_11_(paired)_contig_33	1507	49	6.82	Escherichia coli	100	100
M5110-1_S11_L001_R1_001_11_(paired)_contig_34	1162	38	6.67	Acidovorax sp.	94	99
M5110-1_S11_L001_R1_001_11_(paired)_contig_35	1873	192	18.84	Escherichia coli	100	100
M5110-1_S11_L001_R1_001_11_(paired)_contig_36	1587	115	13.87	Escherichia coli	100	100
M5110-1_S11_L001_R1_001_11_(paired)_contig_37	1377	33	5.52	N/A			Ralstonia phage RP31	4	81
M5110-1_S11_L001_R1_001_11_(paired)_contig_38	1092	68	12.31	Escherichia coli	100	100
M5110-1_S11_L001_R1_001_11_(paired)_contig_39	1084	25	5.33	N/A			Vibrio phage JSF5	5	90
M5110-1_S11_L001_R1_001_11_(paired)_contig_40	1095	72	13.41	Escherichia coli	100	100
M5110-1_S11_L001_R1_001_11_(paired)_contig_41	1538	77	9.43	EScherichia coli	100	100
M5110-1_S11_L001_R1_001_11_(paired)_contig_43	1458	76	9.68	Escherichia coli	100	100
M5110-1_S11_L001_R1_001_11_(paired)_contig_44	1647	243	27.6	Escherichia coli	100	100
M5110-1_S11_L001_R1_001_11_(paired)_contig_47	2195	64	6.71	N/A
M5110-1_S11_L001_R1_001_11_(paired)_contig_48	1388	46	6.28	Escherichia coli	100	100
M5110-1_S11_L001_R1_001_11_(paired)_contig_50	1528	115	15	Escherichia coli	100	100
M5110-1_S11_L001_R1_001_11_(paired)_contig_52	1126	33	6.35	N/A			Ralstonia phage RP31	47	66
M5110-1_S11_L001_R1_001_11_(paired)_contig_54	1166	46	7.55	Escherichia coli	100	99
M5110-1_S11_L001_R1_001_11_(paired)_contig_57	1369	112	15.62	Escherichia coli	100	99
M5110-1_S11_L001_R1_001_11_(paired)_contig_58	1613	63	7.7	Polyangium brachysporum	58	92
M5110-1_S11_L001_R1_001_11_(paired)_contig_59	1837	126	14.98	Allochromatium vinosum	99	88
M5110-1_S11_L001_R1_001_11_(paired)_contig_60	2013	97	9.64	Escherichia coli	100	100
M5110-1_S11_L001_R1_001_11_(paired)_contig_61	1242	35	5.47	N/A			Rhodoferax sp. DCY11	3	92
M5110-1_S11_L001_R1_001_11_(paired)_contig_62	1775	94	10.48	Escherichia coli	100	100
M5110-1_S11_L001_R1_001_11_(paired)_contig_63	2156	241	20.92	Escherichia coli	100	100
M5110-1_S11_L001_R1_001_11_(paired)_contig_64	1758	120	13.22	Escherichia coli	100	100
M5110-1_S11_L001_R1_001_11_(paired)_contig_65	1078	115	22.53	Ralstonia mannitolilytica	100	99
M5110-1_S11_L001_R1_001_11_(paired)_contig_66	1272	30	5	Stenotrophomonas maltophilia	39	86
M5110-1_S11_L001_R1_001_11_(paired)_contig_67	1275	74	11.08	EScherichia coli	100	99
M5110-1_S11_L001_R1_001_11_(paired)_contig_71	2363	158	13.13	Escherichia coli	100	99
M5110-1_S11_L001_R1_001_11_(paired)_contig_72	1410	79	10.42	Escherichia coli	100	99
M5110-1_S11_L001_R1_001_11_(paired)_contig_73	1924	49	6.08	N/A			Ralstonia phage RP31	5	73
M5110-1_S11_L001_R1_001_11_(paired)_contig_75	1552	42	5.23	Escherichia coli	100	99
M5110-1_S11_L001_R1_001_11_(paired)_contig_76	2049	62	7	N/A			Burkholderia cepacia strain FDAARGOS_388	1	88
M5110-1_S11_L001_R1_001_11_(paired)_contig_77	1522	48	6.48	Escherichia coli	100	99
M5110-1_S11_L001_R1_001_11_(paired)_contig_78	1860	85	9.12	Escherichia coli	99	100
M5110-1_S11_L001_R1_001_11_(paired)_contig_79	1762	68	8.04	Escherichia coli	100	100
M5110-1_S11_L001_R1_001_11_(paired)_contig_80	1503	114	14.29	Escherichia coli	100	100
M5110-1_S11_L001_R1_001_11_(paired)_contig_81	1839	51	5.99	N/A			Cerapachys biroi uncharacterized LOC15274677	3	78
M5110-1_S11_L001_R1_001_11_(paired)_contig_82	1808	76	7.59	Escherichia coli	100	99
M5110-1_S11_L001_R1_001_11_(paired)_contig_83	2624	76	6.25	N/A			Bacillus atrophaeus strain SRCM11359	1	83
M5110-1_S11_L001_R1_001_11_(paired)_contig_85	1304	88	13.62	Escherichia coli	100	100
M5110-1_S11_L001_R1_001_11_(paired)_contig_87	1427	58	8.74	Escherichia coli	97	98
M5110-1_S11_L001_R1_001_11_(paired)_contig_89	1186	30	5.38	Comamonadaceae bacterium A1	66	83
M5110-1_S11_L001_R1_001_11_(paired)_contig_91	1392	102	13.26	Escherichia coli	100	99
M5110-1_S11_L001_R1_001_11_(paired)_contig_92	1276	57	8.38	Escherichia coli	100	100
M5110-1_S11_L001_R1_001_11_(paired)_contig_93	1281	34	5.63	N/A			Mycobacterium sp. JLS	2	87
M5110-1_S11_L001_R1_001_11_(paired)_contig_94	1441	38	5.54	Escherichia coli	100	99
M5110-1_S11_L001_R1_001_11_(paired)_contig_96	1050	50	8.37	Escherichia coli	100	100
M5110-1_S11_L001_R1_001_11_(paired)_contig_100	1862	44	5.28	N/A			Ralstonia phage RP31	1	97
M5110-1_S11_L001_R1_001_11_(paired)_contig_101	1283	34	5.88	N/A			Fonsecaea erecta	3	82
M5110-1_S11_L001_R1_001_11_(paired)_contig_102	1804	88	9.71	Escherichia coli	100	99
M5110-1_S11_L001_R1_001_11_(paired)_contig_103	1972	141	14.12	Escherichia coli	100	100
M5110-1_S11_L001_R1_001_11_(paired)_contig_106	1595	34	5.15	N/A			Thauera sp. MZ1T	17	73
M5110-1_S11_L001_R1_001_11_(paired)_contig_109	1246	33	5.69	N/A			Lactococcus phage TP712,	9	73
M5110-1_S11_L001_R1_001_11_(paired)_contig_110	1912	44	5.11	N/A			Verrucomicrobia bacterium strain HZ-65	2	87
M5110-1_S11_L001_R1_001_11_(paired)_contig_111	1295	65	8.31	Escherichia coli	99	100
M5110-1_S11_L001_R1_001_11_(paired)_contig_112	1338	35	5.84	N/A			Oedipina poelzi	3	83
M5110-1_S11_L001_R1_001_11_(paired)_contig_113	1150	33	6.36	N/A			Ralstonia phage RSL1	23	67
M5110-1_S11_L001_R1_001_11_(paired)_contig_116	2297	56	5.36	Mycobacterium litorale	1	97
M5110-1_S11_L001_R1_001_11_(paired)_contig_117	1176	29	5.38	N/A			Cupriavidus sp. USMAA12 chromosome 1	5	82
M5110-1_S11_L001_R1_001_11_(paired)_contig_119	1165	35	6.22	N/A			Collimonas fungivorans strain Ter6	6	80
M5110-1_S11_L001_R1_001_11_(paired)_contig_122	1563	81	10.45	Escherichia coli	100	99
M5110-1_S11_L001_R1_001_11_(paired)_contig_124	1454	72	9.33	Escherichia coli	100	100
M5110-1_S11_L001_R1_001_11_(paired)_contig_127	1372	47	7.69	N/A			Delphinapterus leucas tenascin R	2	88
M5110-1_S11_L001_R1_001_11_(paired)_contig_133	1282	37	6.24	Escherichia coli	100	100
M5110-1_S11_L001_R1_001_11_(paired)_contig_134	1123	28	5.68	N/A			Ralstonia phage RP31	11	85
