# Supplementary material for: Klenkia terrae resistant to DNA extraction in germ-free mice stools illustrates the extraction pitfall faced by metagenomics
Source: Sci Rep. 2020 Jun 23;10:10228. doi: 10.1038/s41598-020-66627-0 (PMC7311423; doi:10.1038/s41598-020-66627-0)
Supplement: Supplementary file 2 — Supplementary file S2. [file 41598_2020_66627_MOESM2_ESM.xlsx]

## Sheet: MixA
Name of the contig	Consensus length	Total read count	Average coverage	Megablast result
Sum	8139039	392485
Mix_A_M6495_S12_L001_R1_001_12_(paired)_contig_6	82035	4742	13.74	Escherichia coli ATCC 25922, complete genome
Mix_A_M6495_S12_L001_R1_001_12_(paired)_contig_213	40210	3192	18.88	Escherichia coli strain ECONIH1 plasmid pECO-b75, complete sequence
Mix_A_M6495_S12_L001_R1_001_12_(paired)_contig_112	57458	3176	13.26	Escherichia coli ATCC 25922, complete genome
Mix_A_M6495_S12_L001_R1_001_12_(paired)_contig_60	46961	2704	13.75	Escherichia coli ATCC 25922, complete genome
Mix_A_M6495_S12_L001_R1_001_12_(paired)_contig_243	40405	2634	15.41	Escherichia coli ATCC 25922, complete genome
Mix_A_M6495_S12_L001_R1_001_12_(paired)_contig_45	45053	2623	13.96	Escherichia coli ATCC 25922, complete genome
Mix_A_M6495_S12_L001_R1_001_12_(paired)_contig_248	43977	2547	13.88	Escherichia coli ATCC 25922, complete genome
Mix_A_M6495_S12_L001_R1_001_12_(paired)_contig_155	40108	2229	13.42	Escherichia coli ATCC 25922, complete genome
Mix_A_M6495_S12_L001_R1_001_12_(paired)_contig_13	4848	2167	105.72	Escherichia coli strain UPEC 26-1, complete genome
Mix_A_M6495_S12_L001_R1_001_12_(paired)_contig_99	35283	2136	14.56	Escherichia coli Nissle 1917, complete genome
Mix_A_M6495_S12_L001_R1_001_12_(paired)_contig_133	36930	2076	13.59	Escherichia coli Nissle 1917, complete genome
Mix_A_M6495_S12_L001_R1_001_12_(paired)_contig_54	35144	2058	13.86	Escherichia coli ATCC 25922, complete genome
Mix_A_M6495_S12_L001_R1_001_12_(paired)_contig_222	35538	2043	13.7	Escherichia coli ATCC 25922, complete genome
Mix_A_M6495_S12_L001_R1_001_12_(paired)_contig_57	35376	2018	13.59	Escherichia coli ATCC 25922, complete genome
Mix_A_M6495_S12_L001_R1_001_12_(paired)_contig_208	34657	2006	13.65	Escherichia coli ATCC 25922, complete genome
Mix_A_M6495_S12_L001_R1_001_12_(paired)_contig_381	33308	1929	13.87	Escherichia coli ATCC 25922, complete genome
Mix_A_M6495_S12_L001_R1_001_12_(paired)_contig_198	33271	1918	13.89	Escherichia coli ATCC 25922, complete genome
Mix_A_M6495_S12_L001_R1_001_12_(paired)_contig_382	31182	1880	14.43	Escherichia coli ATCC 25922, complete genome
Mix_A_M6495_S12_L001_R1_001_12_(paired)_contig_34	32147	1828	13.58	Escherichia coli ATCC 25922, complete genome
Mix_A_M6495_S12_L001_R1_001_12_(paired)_contig_123	31719	1821	13.9	Escherichia coli strain UPEC 26-1, complete genome
Mix_A_M6495_S12_L001_R1_001_12_(paired)_contig_423	34685	1807	12.5	Escherichia coli ATCC 25922, complete genome
Mix_A_M6495_S12_L001_R1_001_12_(paired)_contig_215	3173	1761	125.56	Escherichia coli Nissle 1917, complete genome
Mix_A_M6495_S12_L001_R1_001_12_(paired)_contig_141	31816	1728	13.03	Escherichia coli ATCC 25922, complete genome
Mix_A_M6495_S12_L001_R1_001_12_(paired)_contig_241	31025	1726	13.36	Escherichia coli Nissle 1917, complete genome
Mix_A_M6495_S12_L001_R1_001_12_(paired)_contig_23	27117	1714	15.06	Escherichia coli ATCC 25922, complete genome
Mix_A_M6495_S12_L001_R1_001_12_(paired)_contig_372	29066	1702	14.04	Escherichia coli ATCC 25922, complete genome
Mix_A_M6495_S12_L001_R1_001_12_(paired)_contig_104	29844	1701	13.33	Escherichia coli ATCC 25922, complete genome
Mix_A_M6495_S12_L001_R1_001_12_(paired)_contig_342	1919	1693	198.13	Enterobacter asburiae strain CAV1043 plasmid pCAV1043-1919, complete sequence
Mix_A_M6495_S12_L001_R1_001_12_(paired)_contig_12	28589	1691	13.86	Escherichia coli ATCC 25922, complete genome
Mix_A_M6495_S12_L001_R1_001_12_(paired)_contig_25	26509	1688	15.18	Escherichia coli strain UPEC 26-1, complete genome
Mix_A_M6495_S12_L001_R1_001_12_(paired)_contig_484	29308	1595	13.05	Escherichia coli ATCC 25922, complete genome
Mix_A_M6495_S12_L001_R1_001_12_(paired)_contig_188	25348	1543	14.69	Escherichia coli ATCC 25922, complete genome
Mix_A_M6495_S12_L001_R1_001_12_(paired)_contig_143	24167	1498	14.52	Escherichia coli ATCC 25922 plasmid, complete sequence
Mix_A_M6495_S12_L001_R1_001_12_(paired)_contig_527	26170	1487	13.6	Escherichia coli ATCC 25922, complete genome
Mix_A_M6495_S12_L001_R1_001_12_(paired)_contig_116	26407	1469	13.31	Escherichia coli ATCC 25922, complete genome
Mix_A_M6495_S12_L001_R1_001_12_(paired)_contig_490	24197	1431	14.01	Escherichia coli ATCC 25922, complete genome
Mix_A_M6495_S12_L001_R1_001_12_(paired)_contig_195	22026	1377	14.69	Escherichia coli ATCC 25922, complete genome
Mix_A_M6495_S12_L001_R1_001_12_(paired)_contig_259	24423	1319	12.68	Escherichia coli ATCC 25922, complete genome
Mix_A_M6495_S12_L001_R1_001_12_(paired)_contig_184	23627	1315	13.34	Escherichia coli ATCC 25922, complete genome
Mix_A_M6495_S12_L001_R1_001_12_(paired)_contig_483	21687	1306	14.52	Escherichia coli ED1a chromosome, complete genome
Mix_A_M6495_S12_L001_R1_001_12_(paired)_contig_33	20159	1300	15.45	Escherichia coli ATCC 25922, complete genome
Mix_A_M6495_S12_L001_R1_001_12_(paired)_contig_9	19941	1289	15.16	Escherichia coli ATCC 25922, complete genome
Mix_A_M6495_S12_L001_R1_001_12_(paired)_contig_261	22257	1287	13.69	Escherichia coli ATCC 25922, complete genome
Mix_A_M6495_S12_L001_R1_001_12_(paired)_contig_540	24284	1282	12.65	Escherichia coli ATCC 25922, complete genome
Mix_A_M6495_S12_L001_R1_001_12_(paired)_contig_64	19318	1271	15.69	Escherichia coli ATCC 25922, complete genome
Mix_A_M6495_S12_L001_R1_001_12_(paired)_contig_668	24002	1253	12.47	Escherichia coli ATCC 25922, complete genome
Mix_A_M6495_S12_L001_R1_001_12_(paired)_contig_514	21057	1244	14.2	Escherichia coli ATCC 25922, complete genome
Mix_A_M6495_S12_L001_R1_001_12_(paired)_contig_10	23644	1243	12.51	Escherichia coli ATCC 25922, complete genome
Mix_A_M6495_S12_L001_R1_001_12_(paired)_contig_262	22441	1240	12.96	Escherichia coli ATCC 25922, complete genome
Mix_A_M6495_S12_L001_R1_001_12_(paired)_contig_260	23306	1237	12.75	Escherichia coli ATCC 25922, complete genome
Mix_A_M6495_S12_L001_R1_001_12_(paired)_contig_44	20969	1220	13.77	Escherichia coli ATCC 25922, complete genome
Mix_A_M6495_S12_L001_R1_001_12_(paired)_contig_618	19800	1216	14.51	Escherichia coli ATCC 25922, complete genome
Mix_A_M6495_S12_L001_R1_001_12_(paired)_contig_212	22156	1210	13.14	Escherichia coli strain UPEC 26-1, complete genome
Mix_A_M6495_S12_L001_R1_001_12_(paired)_contig_150	17342	1206	16.56	Escherichia coli str. 'clone D i14', complete genome
Mix_A_M6495_S12_L001_R1_001_12_(paired)_contig_146	21604	1197	13.05	Escherichia coli ATCC 25922, complete genome
Mix_A_M6495_S12_L001_R1_001_12_(paired)_contig_5	22946	1193	12.4	Escherichia coli ATCC 25922, complete genome
Mix_A_M6495_S12_L001_R1_001_12_(paired)_contig_131	22197	1189	12.72	Escherichia coli ATCC 25922, complete genome
Mix_A_M6495_S12_L001_R1_001_12_(paired)_contig_180	23227	1176	12.04	Escherichia coli ATCC 25922, complete genome
Mix_A_M6495_S12_L001_R1_001_12_(paired)_contig_164	20794	1174	13.47	Escherichia coli strain UPEC 26-1, complete genome
Mix_A_M6495_S12_L001_R1_001_12_(paired)_contig_294	19195	1164	14.63	Escherichia coli ATCC 25922, complete genome
Mix_A_M6495_S12_L001_R1_001_12_(paired)_contig_134	20574	1155	13.16	Escherichia coli ATCC 25922, complete genome
Mix_A_M6495_S12_L001_R1_001_12_(paired)_contig_185	16853	1148	15.86	Escherichia coli ATCC 25922, complete genome
Mix_A_M6495_S12_L001_R1_001_12_(paired)_contig_15	19444	1148	14.22	Escherichia coli ATCC 25922, complete genome
Mix_A_M6495_S12_L001_R1_001_12_(paired)_contig_301	19798	1141	13.66	Escherichia coli ATCC 25922, complete genome
Mix_A_M6495_S12_L001_R1_001_12_(paired)_contig_84	17590	1134	15.05	Escherichia coli ATCC 25922, complete genome
Mix_A_M6495_S12_L001_R1_001_12_(paired)_contig_351	19451	1128	13.73	Escherichia coli ATCC 25922, complete genome
Mix_A_M6495_S12_L001_R1_001_12_(paired)_contig_26	20321	1116	13.2	Escherichia coli ATCC 25922, complete genome
Mix_A_M6495_S12_L001_R1_001_12_(paired)_contig_52	19032	1097	13.54	Escherichia coli ATCC 25922, complete genome
Mix_A_M6495_S12_L001_R1_001_12_(paired)_contig_115	18809	1091	13.87	Escherichia coli ATCC 25922, complete genome
Mix_A_M6495_S12_L001_R1_001_12_(paired)_contig_1	18526	1081	14.13	Escherichia coli strain UPEC 26-1, complete genome
Mix_A_M6495_S12_L001_R1_001_12_(paired)_contig_319	18312	1056	13.67	Escherichia coli ATCC 25922, complete genome
Mix_A_M6495_S12_L001_R1_001_12_(paired)_contig_315	20274	1054	12.35	Escherichia coli ATCC 25922, complete genome
Mix_A_M6495_S12_L001_R1_001_12_(paired)_contig_406	17288	1048	14.54	Escherichia coli ATCC 25922, complete genome
Mix_A_M6495_S12_L001_R1_001_12_(paired)_contig_78	16420	1046	15.3	Escherichia coli ATCC 25922, complete genome
Mix_A_M6495_S12_L001_R1_001_12_(paired)_contig_204	17281	1041	14.28	Escherichia coli ATCC 25922, complete genome
Mix_A_M6495_S12_L001_R1_001_12_(paired)_contig_365	19992	1034	12.26	Escherichia coli ATCC 25922, complete genome
Mix_A_M6495_S12_L001_R1_001_12_(paired)_contig_159	20576	1028	11.89	Escherichia coli strain UPEC 26-1, complete genome
Mix_A_M6495_S12_L001_R1_001_12_(paired)_contig_341	19837	1019	12.35	Escherichia coli ATCC 25922, complete genome
Mix_A_M6495_S12_L001_R1_001_12_(paired)_contig_537	17513	1001	13.46	Escherichia coli ATCC 25922, complete genome
Mix_A_M6495_S12_L001_R1_001_12_(paired)_contig_147	18778	1001	12.57	Escherichia coli ATCC 25922, complete genome
Mix_A_M6495_S12_L001_R1_001_12_(paired)_contig_97	17905	998	13.32	Escherichia coli ATCC 25922, complete genome
Mix_A_M6495_S12_L001_R1_001_12_(paired)_contig_278	20368	987	11.61	Escherichia coli ATCC 25922, complete genome
Mix_A_M6495_S12_L001_R1_001_12_(paired)_contig_98	18068	986	12.92	Escherichia coli strain UPEC 26-1, complete genome
Mix_A_M6495_S12_L001_R1_001_12_(paired)_contig_603	16165	982	14.58	Escherichia coli ATCC 25922, complete genome
Mix_A_M6495_S12_L001_R1_001_12_(paired)_contig_102	16925	981	13.91	Escherichia coli ATCC 25922, complete genome
Mix_A_M6495_S12_L001_R1_001_12_(paired)_contig_268	16348	964	14.04	Escherichia coli ATCC 25922, complete genome
Mix_A_M6495_S12_L001_R1_001_12_(paired)_contig_289	15277	961	15.11	Escherichia coli ATCC 25922, complete genome
Mix_A_M6495_S12_L001_R1_001_12_(paired)_contig_209	18455	959	12.09	Escherichia coli ATCC 25922, complete genome
Mix_A_M6495_S12_L001_R1_001_12_(paired)_contig_16	17036	956	13.16	Escherichia coli strain UPEC 26-1, complete genome
Mix_A_M6495_S12_L001_R1_001_12_(paired)_contig_156	12669	943	17.57	Escherichia coli str. 'clone D i14', complete genome
Mix_A_M6495_S12_L001_R1_001_12_(paired)_contig_247	18622	941	12.2	Escherichia coli strain UPEC 26-1, complete genome
Mix_A_M6495_S12_L001_R1_001_12_(paired)_contig_142	15165	930	14.57	Escherichia coli ATCC 25922, complete genome
Mix_A_M6495_S12_L001_R1_001_12_(paired)_contig_322	15388	930	14.34	Escherichia coli strain UPEC 26-1, complete genome
Mix_A_M6495_S12_L001_R1_001_12_(paired)_contig_306	12427	928	17.51	Escherichia coli ATCC 25922, complete genome
Mix_A_M6495_S12_L001_R1_001_12_(paired)_contig_73	14548	915	15.24	Escherichia coli strain UPEC 26-1, complete genome
Mix_A_M6495_S12_L001_R1_001_12_(paired)_contig_19	15161	911	14.51	Escherichia coli ATCC 25922, complete genome
Mix_A_M6495_S12_L001_R1_001_12_(paired)_contig_390	16679	906	13.05	Escherichia coli ATCC 25922, complete genome
Mix_A_M6495_S12_L001_R1_001_12_(paired)_contig_246	15626	903	13.98	Escherichia coli strain UPEC 26-1, complete genome
Mix_A_M6495_S12_L001_R1_001_12_(paired)_contig_480	15502	899	13.81	Escherichia coli strain UPEC 26-1, complete genome
Mix_A_M6495_S12_L001_R1_001_12_(paired)_contig_79	14953	895	14.2	Escherichia coli ATCC 25922, complete genome
Mix_A_M6495_S12_L001_R1_001_12_(paired)_contig_22	14172	884	14.87	Escherichia coli ATCC 25922, complete genome
Mix_A_M6495_S12_L001_R1_001_12_(paired)_contig_690	12764	877	16.18	Escherichia coli ATCC 25922, complete genome
Mix_A_M6495_S12_L001_R1_001_12_(paired)_contig_445	15026	851	13.54	Escherichia coli ATCC 25922, complete genome
Mix_A_M6495_S12_L001_R1_001_12_(paired)_contig_113	14694	843	13.61	Escherichia coli ATCC 25922, complete genome
Mix_A_M6495_S12_L001_R1_001_12_(paired)_contig_615	16720	841	11.92	Escherichia coli ATCC 25922, complete genome
Mix_A_M6495_S12_L001_R1_001_12_(paired)_contig_976	14553	837	13.68	Escherichia coli ATCC 25922, complete genome
Mix_A_M6495_S12_L001_R1_001_12_(paired)_contig_144	15412	836	13.07	Escherichia coli ATCC 25922, complete genome
Mix_A_M6495_S12_L001_R1_001_12_(paired)_contig_14	15040	830	13.06	Escherichia coli ATCC 25922, complete genome
Mix_A_M6495_S12_L001_R1_001_12_(paired)_contig_242	15718	828	12.52	Escherichia coli strain AR_0017 chromosome, complete genome
Mix_A_M6495_S12_L001_R1_001_12_(paired)_contig_256	12498	818	15.34	Escherichia coli ATCC 25922, complete genome
Mix_A_M6495_S12_L001_R1_001_12_(paired)_contig_253	15128	817	12.99	Escherichia coli ATCC 25922, complete genome
Mix_A_M6495_S12_L001_R1_001_12_(paired)_contig_428	14794	811	13.19	Escherichia coli strain UPEC 26-1, complete genome
Mix_A_M6495_S12_L001_R1_001_12_(paired)_contig_347	15363	806	12.49	Escherichia coli strain UPEC 26-1, complete genome
Mix_A_M6495_S12_L001_R1_001_12_(paired)_contig_318	13720	802	13.81	Escherichia coli ATCC 25922, complete genome
Mix_A_M6495_S12_L001_R1_001_12_(paired)_contig_160	12732	790	14.82	Escherichia coli strain UPEC 26-1, complete genome
Mix_A_M6495_S12_L001_R1_001_12_(paired)_contig_124	6081	785	28.93	Staphylococcus aureus strain CFSAN007835 chromosome, complete genome
Mix_A_M6495_S12_L001_R1_001_12_(paired)_contig_829	13823	784	13.56	Escherichia coli ATCC 25922, complete genome
Mix_A_M6495_S12_L001_R1_001_12_(paired)_contig_117	15288	783	12.27	Escherichia coli ATCC 25922, complete genome
Mix_A_M6495_S12_L001_R1_001_12_(paired)_contig_77	13636	776	13.62	Escherichia coli strain UPEC 26-1, complete genome
Mix_A_M6495_S12_L001_R1_001_12_(paired)_contig_702	12808	762	13.99	Escherichia coli strain UPEC 26-1, complete genome
Mix_A_M6495_S12_L001_R1_001_12_(paired)_contig_296	11856	751	15.04	Escherichia coli DNA, complete genome, strain: 20Ec-P-124
Mix_A_M6495_S12_L001_R1_001_12_(paired)_contig_865	12991	749	13.55	Escherichia coli ATCC 25922, complete genome
Mix_A_M6495_S12_L001_R1_001_12_(paired)_contig_203	14009	747	12.7	Escherichia coli ATCC 25922, complete genome
Mix_A_M6495_S12_L001_R1_001_12_(paired)_contig_620	13150	745	13.34	Escherichia coli ATCC 25922, complete genome
Mix_A_M6495_S12_L001_R1_001_12_(paired)_contig_777	13502	743	13.1	Escherichia coli ATCC 25922, complete genome
Mix_A_M6495_S12_L001_R1_001_12_(paired)_contig_235	12291	741	14.18	Escherichia coli ATCC 25922, complete genome
Mix_A_M6495_S12_L001_R1_001_12_(paired)_contig_284	14382	739	12.2	Escherichia coli ATCC 25922, complete genome
Mix_A_M6495_S12_L001_R1_001_12_(paired)_contig_533	14171	735	12.36	Escherichia coli strain UPEC 26-1, complete genome
Mix_A_M6495_S12_L001_R1_001_12_(paired)_contig_584	12770	722	13.66	Escherichia coli ATCC 25922, complete genome
Mix_A_M6495_S12_L001_R1_001_12_(paired)_contig_348	13474	722	12.84	Escherichia coli ATCC 25922, complete genome
Mix_A_M6495_S12_L001_R1_001_12_(paired)_contig_380	13317	718	12.85	Escherichia coli strain UPEC 26-1, complete genome
Mix_A_M6495_S12_L001_R1_001_12_(paired)_contig_448	14636	717	11.4	Escherichia coli ATCC 25922, complete genome
Mix_A_M6495_S12_L001_R1_001_12_(paired)_contig_187	12941	714	13.17	Escherichia coli ATCC 25922, complete genome
Mix_A_M6495_S12_L001_R1_001_12_(paired)_contig_612	2970	711	51	Clostridium butyricum strain CDC_51208, complete genome
Mix_A_M6495_S12_L001_R1_001_12_(paired)_contig_622	12694	711	13.1	Escherichia coli ATCC 25922, complete genome
Mix_A_M6495_S12_L001_R1_001_12_(paired)_contig_964	11982	709	14.23	Escherichia coli ATCC 25922, complete genome
Mix_A_M6495_S12_L001_R1_001_12_(paired)_contig_368	12754	705	13.35	Escherichia coli ATCC 25922, complete genome
Mix_A_M6495_S12_L001_R1_001_12_(paired)_contig_298	13610	701	12.41	Escherichia coli strain UPEC 26-1, complete genome
Mix_A_M6495_S12_L001_R1_001_12_(paired)_contig_153	13472	698	12.46	Escherichia coli ATCC 25922, complete genome
Mix_A_M6495_S12_L001_R1_001_12_(paired)_contig_129	13213	694	12.64	Escherichia coli ATCC 25922, complete genome
Mix_A_M6495_S12_L001_R1_001_12_(paired)_contig_111	10888	691	15.17	Escherichia coli ATCC 25922, complete genome
Mix_A_M6495_S12_L001_R1_001_12_(paired)_contig_118	13397	688	12.24	Escherichia coli ATCC 25922, complete genome
Mix_A_M6495_S12_L001_R1_001_12_(paired)_contig_313	7735	684	21.01	Escherichia coli str. 'clone D i14', complete genome
Mix_A_M6495_S12_L001_R1_001_12_(paired)_contig_249	11787	680	13.7	Escherichia coli ATCC 25922, complete genome
Mix_A_M6495_S12_L001_R1_001_12_(paired)_contig_424	9737	676	16.47	Escherichia coli strain 317 chromosome, complete genome
Mix_A_M6495_S12_L001_R1_001_12_(paired)_contig_110	11772	676	13.72	Escherichia coli ATCC 25922, complete genome
Mix_A_M6495_S12_L001_R1_001_12_(paired)_contig_660	11025	671	14.69	Escherichia coli ATCC 25922, complete genome
Mix_A_M6495_S12_L001_R1_001_12_(paired)_contig_642	11657	666	13.58	Escherichia coli ATCC 25922, complete genome
Mix_A_M6495_S12_L001_R1_001_12_(paired)_contig_787	7811	664	20.29	Escherichia coli ATCC 25922, complete genome
Mix_A_M6495_S12_L001_R1_001_12_(paired)_contig_722	12026	660	13.11	Escherichia coli ATCC 25922, complete genome
Mix_A_M6495_S12_L001_R1_001_12_(paired)_contig_505	12369	658	12.71	Escherichia coli ATCC 25922, complete genome
Mix_A_M6495_S12_L001_R1_001_12_(paired)_contig_275	12942	654	12.05	Escherichia coli strain O22 clone O22P O-antigen biosynthesis gene cluster, complete sequence
Mix_A_M6495_S12_L001_R1_001_12_(paired)_contig_717	11086	652	14.09	Escherichia coli ATCC 25922, complete genome
Mix_A_M6495_S12_L001_R1_001_12_(paired)_contig_218	11410	647	13.49	Escherichia coli strain UPEC 26-1, complete genome
Mix_A_M6495_S12_L001_R1_001_12_(paired)_contig_1110	10637	638	14.42	Escherichia coli ATCC 25922, complete genome
Mix_A_M6495_S12_L001_R1_001_12_(paired)_contig_82	10890	638	13.8	Escherichia coli ATCC 25922, complete genome
Mix_A_M6495_S12_L001_R1_001_12_(paired)_contig_88	11742	633	12.7	Escherichia coli strain UPEC 26-1, complete genome
Mix_A_M6495_S12_L001_R1_001_12_(paired)_contig_640	10103	623	14.82	Escherichia coli ATCC 25922, complete genome
Mix_A_M6495_S12_L001_R1_001_12_(paired)_contig_46	9985	622	14.91	Escherichia coli ATCC 25922, complete genome
Mix_A_M6495_S12_L001_R1_001_12_(paired)_contig_630	11599	615	12.69	Escherichia coli ATCC 25922, complete genome
Mix_A_M6495_S12_L001_R1_001_12_(paired)_contig_1452	11632	613	12.61	Escherichia coli strain UPEC 26-1, complete genome
Mix_A_M6495_S12_L001_R1_001_12_(paired)_contig_177	11525	611	12.67	Escherichia coli ATCC 25922, complete genome
Mix_A_M6495_S12_L001_R1_001_12_(paired)_contig_665	10994	610	13.18	Escherichia coli ATCC 25922, complete genome
Mix_A_M6495_S12_L001_R1_001_12_(paired)_contig_835	10259	609	13.76	Escherichia coli ATCC 25922, complete genome
Mix_A_M6495_S12_L001_R1_001_12_(paired)_contig_219	11800	609	12.3	Escherichia coli ATCC 25922, complete genome
Mix_A_M6495_S12_L001_R1_001_12_(paired)_contig_507	10394	608	13.63	Escherichia coli ATCC 25922, complete genome
Mix_A_M6495_S12_L001_R1_001_12_(paired)_contig_440	11781	608	12.4	Escherichia coli ATCC 25922, complete genome
Mix_A_M6495_S12_L001_R1_001_12_(paired)_contig_461	11862	606	12.23	Escherichia coli strain UPEC 26-1, complete genome
Mix_A_M6495_S12_L001_R1_001_12_(paired)_contig_539	8753	604	16.2	Escherichia coli ATCC 25922, complete genome
Mix_A_M6495_S12_L001_R1_001_12_(paired)_contig_211	10174	604	14.09	Escherichia coli strain UPEC 26-1, complete genome
Mix_A_M6495_S12_L001_R1_001_12_(paired)_contig_91	11690	603	12.23	Escherichia coli ATCC 25922, complete genome
Mix_A_M6495_S12_L001_R1_001_12_(paired)_contig_489	10490	598	13.65	Escherichia coli ATCC 25922, complete genome
Mix_A_M6495_S12_L001_R1_001_12_(paired)_contig_148	11477	598	12.68	Escherichia coli ATCC 25922, complete genome
Mix_A_M6495_S12_L001_R1_001_12_(paired)_contig_331	11613	596	12.1	Escherichia coli strain UPEC 26-1, complete genome
Mix_A_M6495_S12_L001_R1_001_12_(paired)_contig_229	11307	594	12.3	Escherichia coli strain UPEC 26-1, complete genome
Mix_A_M6495_S12_L001_R1_001_12_(paired)_contig_444	10736	591	13.02	Escherichia coli ATCC 25922, complete genome
Mix_A_M6495_S12_L001_R1_001_12_(paired)_contig_41	11115	591	12.72	Escherichia coli ATCC 25922, complete genome
Mix_A_M6495_S12_L001_R1_001_12_(paired)_contig_403	8387	590	16.83	Escherichia coli ATCC 25922 plasmid, complete sequence
Mix_A_M6495_S12_L001_R1_001_12_(paired)_contig_925	11407	590	12.17	Escherichia coli ATCC 25922, complete genome
Mix_A_M6495_S12_L001_R1_001_12_(paired)_contig_497	9506	575	14.15	Escherichia coli strain UPEC 26-1, complete genome
Mix_A_M6495_S12_L001_R1_001_12_(paired)_contig_223	9414	573	14.13	Escherichia coli strain UPEC 26-1, complete genome
Mix_A_M6495_S12_L001_R1_001_12_(paired)_contig_385	10828	567	12.24	Escherichia coli ATCC 25922, complete genome
Mix_A_M6495_S12_L001_R1_001_12_(paired)_contig_181	10011	563	13.45	Escherichia coli strain UPEC 26-1, complete genome
Mix_A_M6495_S12_L001_R1_001_12_(paired)_contig_572	10952	560	12.31	Escherichia coli strain UPEC 26-1, complete genome
Mix_A_M6495_S12_L001_R1_001_12_(paired)_contig_94	8800	557	15.13	Escherichia coli ATCC 25922, complete genome
Mix_A_M6495_S12_L001_R1_001_12_(paired)_contig_125	10777	545	11.88	Escherichia coli ATCC 25922, complete genome
Mix_A_M6495_S12_L001_R1_001_12_(paired)_contig_543	10613	544	12.02	Escherichia coli str. 'clone D i14', complete genome
Mix_A_M6495_S12_L001_R1_001_12_(paired)_contig_67	11105	542	11.76	Escherichia coli strain UPEC 26-1, complete genome
Mix_A_M6495_S12_L001_R1_001_12_(paired)_contig_398	10787	541	12.03	Escherichia coli ATCC 25922, complete genome
Mix_A_M6495_S12_L001_R1_001_12_(paired)_contig_529	8549	538	15.1	Escherichia coli ATCC 25922, complete genome
Mix_A_M6495_S12_L001_R1_001_12_(paired)_contig_373	8492	538	15.01	Escherichia coli strain BH100 chromosome, complete genome
Mix_A_M6495_S12_L001_R1_001_12_(paired)_contig_894	9641	534	13.45	Escherichia coli strain Ecol_244, complete genome
Mix_A_M6495_S12_L001_R1_001_12_(paired)_contig_850	5184	531	21.99	Modestobacter marinus str. BC501 chromosome, complete genome
Mix_A_M6495_S12_L001_R1_001_12_(paired)_contig_158	9857	525	12.67	Escherichia coli strain MDR_56, complete genome
Mix_A_M6495_S12_L001_R1_001_12_(paired)_contig_473	8975	523	13.78	Escherichia coli ATCC 25922, complete genome
Mix_A_M6495_S12_L001_R1_001_12_(paired)_contig_451	10335	521	12.04	Escherichia coli strain UPEC 26-1, complete genome
Mix_A_M6495_S12_L001_R1_001_12_(paired)_contig_546	9538	513	12.65	Escherichia coli ATCC 25922, complete genome
Mix_A_M6495_S12_L001_R1_001_12_(paired)_contig_551	9763	513	12.5	Escherichia coli ATCC 25922, complete genome
Mix_A_M6495_S12_L001_R1_001_12_(paired)_contig_454	9446	512	12.88	Escherichia coli ATCC 25922, complete genome
Mix_A_M6495_S12_L001_R1_001_12_(paired)_contig_707	9782	503	11.93	Escherichia coli ATCC 25922, complete genome
Mix_A_M6495_S12_L001_R1_001_12_(paired)_contig_63	8996	501	13.31	Escherichia coli strain UPEC 26-1, complete genome
Mix_A_M6495_S12_L001_R1_001_12_(paired)_contig_157	9241	497	12.77	Escherichia coli strain UPEC 26-1, complete genome
Mix_A_M6495_S12_L001_R1_001_12_(paired)_contig_607	9080	492	13.16	Escherichia coli strain UPEC 26-1, complete genome
Mix_A_M6495_S12_L001_R1_001_12_(paired)_contig_471	8902	492	13.09	Escherichia coli strain UPEC 26-1, complete genome
Mix_A_M6495_S12_L001_R1_001_12_(paired)_contig_947	6357	491	18.31	Escherichia coli strain ML35 chromosome, complete genome
Mix_A_M6495_S12_L001_R1_001_12_(paired)_contig_1081	5444	489	20.31	Modestobacter marinus str. BC501 chromosome, complete genome
Mix_A_M6495_S12_L001_R1_001_12_(paired)_contig_309	9708	485	12.04	Escherichia coli ATCC 25922, complete genome
Mix_A_M6495_S12_L001_R1_001_12_(paired)_contig_575	10642	484	11	Escherichia coli ATCC 25922, complete genome
Mix_A_M6495_S12_L001_R1_001_12_(paired)_contig_1174	7941	479	14.46	Escherichia coli ATCC 25922, complete genome
Mix_A_M6495_S12_L001_R1_001_12_(paired)_contig_846	8714	479	13.28	Escherichia coli ATCC 25922, complete genome
Mix_A_M6495_S12_L001_R1_001_12_(paired)_contig_251	2687	478	41.35	Pseudonocardia dioxanivorans CB1190, complete genome
Mix_A_M6495_S12_L001_R1_001_12_(paired)_contig_462	10007	476	11.25	Escherichia coli ATCC 25922, complete genome
Mix_A_M6495_S12_L001_R1_001_12_(paired)_contig_900	8052	475	14.09	Escherichia coli strain UPEC 26-1, complete genome
Mix_A_M6495_S12_L001_R1_001_12_(paired)_contig_80	8736	474	12.88	Escherichia coli strain UPEC 26-1, complete genome
Mix_A_M6495_S12_L001_R1_001_12_(paired)_contig_375	7994	471	13.81	Escherichia coli ATCC 25922, complete genome
Mix_A_M6495_S12_L001_R1_001_12_(paired)_contig_288	8834	471	12.62	Escherichia coli ATCC 25922, complete genome
Mix_A_M6495_S12_L001_R1_001_12_(paired)_contig_495	9227	471	12.21	Escherichia coli strain PSUO2, complete genome
Mix_A_M6495_S12_L001_R1_001_12_(paired)_contig_8	8115	469	13.87	Escherichia coli ATCC 25922, complete genome
Mix_A_M6495_S12_L001_R1_001_12_(paired)_contig_556	8820	466	12.7	Escherichia coli ATCC 25922, complete genome
Mix_A_M6495_S12_L001_R1_001_12_(paired)_contig_280	8892	460	12.32	Escherichia coli strain PA45B, complete genome
Mix_A_M6495_S12_L001_R1_001_12_(paired)_contig_688	8335	455	13.2	Escherichia coli ATCC 25922, complete genome
Mix_A_M6495_S12_L001_R1_001_12_(paired)_contig_107	9264	451	11.59	Escherichia coli ATCC 25922, complete genome
Mix_A_M6495_S12_L001_R1_001_12_(paired)_contig_550	6685	446	15.82	Escherichia coli strain UPEC 26-1, complete genome
Mix_A_M6495_S12_L001_R1_001_12_(paired)_contig_27	1250	433	80.26	Escherichia coli strain AR_0055, complete genome
Mix_A_M6495_S12_L001_R1_001_12_(paired)_contig_564	8438	429	11.98	Escherichia coli strain D8, complete genome
Mix_A_M6495_S12_L001_R1_001_12_(paired)_contig_593	7991	428	12.81	Escherichia coli ATCC 25922, complete genome
Mix_A_M6495_S12_L001_R1_001_12_(paired)_contig_1101	8793	425	11.24	#N/A
Mix_A_M6495_S12_L001_R1_001_12_(paired)_contig_50	9212	425	10.83	Escherichia coli ATCC 25922, complete genome
Mix_A_M6495_S12_L001_R1_001_12_(paired)_contig_538	7018	424	14.02	Escherichia coli ATCC 25922, complete genome
Mix_A_M6495_S12_L001_R1_001_12_(paired)_contig_263	7149	423	13.99	Escherichia coli strain UPEC 26-1, complete genome
Mix_A_M6495_S12_L001_R1_001_12_(paired)_contig_49	7424	423	13.66	Escherichia coli ATCC 25922, complete genome
Mix_A_M6495_S12_L001_R1_001_12_(paired)_contig_477	8297	423	12.37	Escherichia coli strain UPEC 26-1, complete genome
Mix_A_M6495_S12_L001_R1_001_12_(paired)_contig_167	8086	423	12.27	Escherichia coli ATCC 25922, complete genome
Mix_A_M6495_S12_L001_R1_001_12_(paired)_contig_43	8828	423	11.52	Escherichia coli strain UPEC 26-1, complete genome
Mix_A_M6495_S12_L001_R1_001_12_(paired)_contig_637	7260	419	13.85	Escherichia coli ATCC 25922, complete genome
Mix_A_M6495_S12_L001_R1_001_12_(paired)_contig_300	6608	418	15.13	Escherichia coli strain UPEC 26-1, complete genome
Mix_A_M6495_S12_L001_R1_001_12_(paired)_contig_135	7493	414	13.23	Escherichia coli ATCC 25922, complete genome
Mix_A_M6495_S12_L001_R1_001_12_(paired)_contig_990	7888	414	12.22	Escherichia coli ATCC 25922, complete genome
Mix_A_M6495_S12_L001_R1_001_12_(paired)_contig_333	1700	410	52.99	Clostridium butyricum strain CDC_51208, complete genome
Mix_A_M6495_S12_L001_R1_001_12_(paired)_contig_768	6356	410	15.22	Escherichia coli ATCC 25922, complete genome
Mix_A_M6495_S12_L001_R1_001_12_(paired)_contig_345	6806	410	14.51	Escherichia coli ATCC 25922, complete genome
Mix_A_M6495_S12_L001_R1_001_12_(paired)_contig_426	7713	406	12.59	Escherichia coli ATCC 25922, complete genome
Mix_A_M6495_S12_L001_R1_001_12_(paired)_contig_1076	7668	405	12.65	Escherichia coli ATCC 25922, complete genome
Mix_A_M6495_S12_L001_R1_001_12_(paired)_contig_109	7616	404	12.5	Escherichia coli strain UPEC 26-1, complete genome
Mix_A_M6495_S12_L001_R1_001_12_(paired)_contig_257	6387	402	15.01	Escherichia coli ATCC 25922, complete genome
Mix_A_M6495_S12_L001_R1_001_12_(paired)_contig_74	7546	398	12.77	Escherichia coli ATCC 25922, complete genome
Mix_A_M6495_S12_L001_R1_001_12_(paired)_contig_662	7142	397	12.99	Escherichia coli strain UPEC 26-1, complete genome
Mix_A_M6495_S12_L001_R1_001_12_(paired)_contig_913	8084	396	11.83	Escherichia coli strain AR_0055, complete genome
Mix_A_M6495_S12_L001_R1_001_12_(paired)_contig_61	7513	394	12.48	Escherichia coli strain UPEC 26-1, complete genome
Mix_A_M6495_S12_L001_R1_001_12_(paired)_contig_985	7277	392	12.79	Escherichia coli strain UPEC 26-1, complete genome
Mix_A_M6495_S12_L001_R1_001_12_(paired)_contig_439	7011	390	13.2	Escherichia coli ATCC 25922, complete genome
Mix_A_M6495_S12_L001_R1_001_12_(paired)_contig_523	6350	388	14.69	Escherichia coli ATCC 25922, complete genome
Mix_A_M6495_S12_L001_R1_001_12_(paired)_contig_271	7011	388	13.22	Escherichia coli ATCC 25922, complete genome
Mix_A_M6495_S12_L001_R1_001_12_(paired)_contig_1640	6949	387	13.06	Escherichia coli ATCC 25922, complete genome
Mix_A_M6495_S12_L001_R1_001_12_(paired)_contig_562	7468	387	12.66	Escherichia coli strain UPEC 26-1, complete genome
Mix_A_M6495_S12_L001_R1_001_12_(paired)_contig_458	8733	386	10.52	Escherichia coli ATCC 25922, complete genome
Mix_A_M6495_S12_L001_R1_001_12_(paired)_contig_1214	6699	384	13.69	Escherichia coli strain UPEC 26-1, complete genome
Mix_A_M6495_S12_L001_R1_001_12_(paired)_contig_658	6279	383	14.04	Escherichia coli strain UPEC 26-1, complete genome
Mix_A_M6495_S12_L001_R1_001_12_(paired)_contig_782	5689	380	15.81	Escherichia coli strain UPEC 26-1, complete genome
Mix_A_M6495_S12_L001_R1_001_12_(paired)_contig_854	6808	379	13.31	Escherichia coli ATCC 25922, complete genome
Mix_A_M6495_S12_L001_R1_001_12_(paired)_contig_675	5899	378	15.09	Escherichia coli ATCC 25922, complete genome
Mix_A_M6495_S12_L001_R1_001_12_(paired)_contig_568	7677	378	11.74	Escherichia coli ATCC 25922, complete genome
Mix_A_M6495_S12_L001_R1_001_12_(paired)_contig_1047	6343	376	13.96	Escherichia coli ATCC 25922, complete genome
Mix_A_M6495_S12_L001_R1_001_12_(paired)_contig_1224	7208	376	12.66	Escherichia coli strain UPEC 26-1, complete genome
Mix_A_M6495_S12_L001_R1_001_12_(paired)_contig_962	6855	375	13.15	Escherichia coli strain UPEC 26-1, complete genome
Mix_A_M6495_S12_L001_R1_001_12_(paired)_contig_554	7322	374	12.09	Escherichia coli ATCC 25922, complete genome
Mix_A_M6495_S12_L001_R1_001_12_(paired)_contig_475	7670	373	11.65	Escherichia coli ATCC 25922, complete genome
Mix_A_M6495_S12_L001_R1_001_12_(paired)_contig_346	6526	372	13.05	Escherichia coli ATCC 25922, complete genome
Mix_A_M6495_S12_L001_R1_001_12_(paired)_contig_682	8131	368	10.73	Escherichia coli ATCC 25922, complete genome
Mix_A_M6495_S12_L001_R1_001_12_(paired)_contig_220	5722	366	15.15	Escherichia coli ATCC 25922, complete genome
Mix_A_M6495_S12_L001_R1_001_12_(paired)_contig_254	6082	366	14.39	Escherichia coli strain UPEC 26-1, complete genome
Mix_A_M6495_S12_L001_R1_001_12_(paired)_contig_122	7442	362	11.45	Escherichia coli ATCC 25922, complete genome
Mix_A_M6495_S12_L001_R1_001_12_(paired)_contig_139	6391	361	13.41	Escherichia coli ATCC 25922, complete genome
Mix_A_M6495_S12_L001_R1_001_12_(paired)_contig_783	6449	360	13.25	Escherichia coli strain UPEC 26-1, complete genome
Mix_A_M6495_S12_L001_R1_001_12_(paired)_contig_353	5648	359	15.47	Escherichia coli ATCC 25922, complete genome
Mix_A_M6495_S12_L001_R1_001_12_(paired)_contig_410	6629	359	12.85	Escherichia coli ATCC 25922, complete genome
Mix_A_M6495_S12_L001_R1_001_12_(paired)_contig_1078	6961	359	12.13	Escherichia coli strain UPEC 26-1, complete genome
Mix_A_M6495_S12_L001_R1_001_12_(paired)_contig_905	6159	358	14.04	Escherichia coli ATCC 25922, complete genome
Mix_A_M6495_S12_L001_R1_001_12_(paired)_contig_616	6308	357	13.48	Escherichia coli strain UPEC 26-1, complete genome
Mix_A_M6495_S12_L001_R1_001_12_(paired)_contig_810	7270	357	11.85	Escherichia coli strain UPEC 26-1, complete genome
Mix_A_M6495_S12_L001_R1_001_12_(paired)_contig_1412	6162	350	13.52	Escherichia coli strain UPEC 26-1, complete genome
Mix_A_M6495_S12_L001_R1_001_12_(paired)_contig_744	6208	349	13.5	Escherichia coli ATCC 25922, complete genome
Mix_A_M6495_S12_L001_R1_001_12_(paired)_contig_784	7000	349	12.02	Escherichia coli ATCC 25922, complete genome
Mix_A_M6495_S12_L001_R1_001_12_(paired)_contig_713	5556	347	14.91	Escherichia coli strain SF-088, complete genome
Mix_A_M6495_S12_L001_R1_001_12_(paired)_contig_2	5869	347	13.91	Escherichia coli strain UPEC 26-1, complete genome
Mix_A_M6495_S12_L001_R1_001_12_(paired)_contig_831	5698	345	14.51	Escherichia coli strain UPEC 26-1, complete genome
Mix_A_M6495_S12_L001_R1_001_12_(paired)_contig_42	5722	344	14.38	Escherichia coli strain UPEC 26-1, complete genome
Mix_A_M6495_S12_L001_R1_001_12_(paired)_contig_343	6319	344	13.11	Escherichia coli strain UPEC 26-1, complete genome
Mix_A_M6495_S12_L001_R1_001_12_(paired)_contig_1088	6887	343	12.01	Escherichia coli ATCC 25922, complete genome
Mix_A_M6495_S12_L001_R1_001_12_(paired)_contig_68	3767	341	21.73	Escherichia coli strain UPEC 26-1, complete genome
Mix_A_M6495_S12_L001_R1_001_12_(paired)_contig_1471	6309	340	13.03	Escherichia coli ATCC 25922, complete genome
Mix_A_M6495_S12_L001_R1_001_12_(paired)_contig_875	5775	335	13.75	Escherichia coli strain UPEC 26-1, complete genome
Mix_A_M6495_S12_L001_R1_001_12_(paired)_contig_18	6595	335	12.08	Escherichia coli strain UPEC 26-1, complete genome
Mix_A_M6495_S12_L001_R1_001_12_(paired)_contig_878	5401	334	14.56	Escherichia coli ATCC 25922, complete genome
Mix_A_M6495_S12_L001_R1_001_12_(paired)_contig_1416	5819	334	13.91	Escherichia coli ATCC 25922, complete genome
Mix_A_M6495_S12_L001_R1_001_12_(paired)_contig_989	6020	331	13.19	Escherichia coli strain UPEC 26-1, complete genome
Mix_A_M6495_S12_L001_R1_001_12_(paired)_contig_643	6157	330	12.96	Escherichia coli strain UPEC 26-1, complete genome
Mix_A_M6495_S12_L001_R1_001_12_(paired)_contig_120	6447	330	12.2	Escherichia coli ATCC 25922, complete genome
Mix_A_M6495_S12_L001_R1_001_12_(paired)_contig_132	5632	329	13.92	Escherichia coli ATCC 25922, complete genome
Mix_A_M6495_S12_L001_R1_001_12_(paired)_contig_560	4777	326	16.56	Escherichia coli BH100N substr. MG2017, complete genome
Mix_A_M6495_S12_L001_R1_001_12_(paired)_contig_687	6998	326	11.15	Escherichia coli strain UPEC 26-1, complete genome
Mix_A_M6495_S12_L001_R1_001_12_(paired)_contig_803	5131	325	15.17	Escherichia coli DNA, complete genome, strain: 20Ec-P-124
Mix_A_M6495_S12_L001_R1_001_12_(paired)_contig_679	6963	325	10.75	Rhodococcus sp. PY11 2-hydroxypyridine degradation gene cluster, strain PY11
Mix_A_M6495_S12_L001_R1_001_12_(paired)_contig_460	5685	324	13.36	Escherichia coli strain UPEC 26-1, complete genome
Mix_A_M6495_S12_L001_R1_001_12_(paired)_contig_273	5587	317	13.53	Escherichia coli ATCC 25922, complete genome
Mix_A_M6495_S12_L001_R1_001_12_(paired)_contig_258	7348	317	10.04	Escherichia coli ATCC 25922, complete genome
Mix_A_M6495_S12_L001_R1_001_12_(paired)_contig_888	6801	315	11.11	Escherichia coli strain PSUO2, complete genome
Mix_A_M6495_S12_L001_R1_001_12_(paired)_contig_1032	5945	314	12.75	Escherichia coli ATCC 25922, complete genome
Mix_A_M6495_S12_L001_R1_001_12_(paired)_contig_624	6116	310	12.26	Escherichia coli strain UPEC 26-1, complete genome
Mix_A_M6495_S12_L001_R1_001_12_(paired)_contig_506	6392	310	11.69	Escherichia coli strain UPEC 26-1, complete genome
Mix_A_M6495_S12_L001_R1_001_12_(paired)_contig_983	6176	308	11.88	Escherichia coli ATCC 25922, complete genome
Mix_A_M6495_S12_L001_R1_001_12_(paired)_contig_1247	5529	306	13.42	Escherichia coli strain MS8345 chromosome, complete genome
Mix_A_M6495_S12_L001_R1_001_12_(paired)_contig_255	3445	305	20.32	Streptomyces rubrolavendulae strain MJM4426, complete genome
Mix_A_M6495_S12_L001_R1_001_12_(paired)_contig_47	5588	304	12.88	Escherichia coli ATCC 25922, complete genome
Mix_A_M6495_S12_L001_R1_001_12_(paired)_contig_499	5941	304	12.29	Escherichia coli strain UPEC 26-1, complete genome
Mix_A_M6495_S12_L001_R1_001_12_(paired)_contig_1376	3337	303	21.77	Escherichia coli ATCC 25922, complete genome
Mix_A_M6495_S12_L001_R1_001_12_(paired)_contig_228	5407	300	12.92	Escherichia coli strain UPEC 26-1, complete genome
Mix_A_M6495_S12_L001_R1_001_12_(paired)_contig_427	5154	299	13.97	Escherichia coli ATCC 25922, complete genome
Mix_A_M6495_S12_L001_R1_001_12_(paired)_contig_165	5318	296	13.22	Escherichia coli strain UPEC 26-1, complete genome
Mix_A_M6495_S12_L001_R1_001_12_(paired)_contig_422	5913	296	12.26	Escherichia coli BH100N substr. MG2017, complete genome
Mix_A_M6495_S12_L001_R1_001_12_(paired)_contig_383	6105	295	10.94	Modestobacter marinus str. BC501 chromosome, complete genome
Mix_A_M6495_S12_L001_R1_001_12_(paired)_contig_1075	5041	293	14.02	Escherichia coli strain UPEC 26-1, complete genome
Mix_A_M6495_S12_L001_R1_001_12_(paired)_contig_636	5671	292	12.26	Escherichia coli ATCC 25922, complete genome
Mix_A_M6495_S12_L001_R1_001_12_(paired)_contig_573	5974	289	11.63	Escherichia coli ATCC 25922, complete genome
Mix_A_M6495_S12_L001_R1_001_12_(paired)_contig_1141	4978	287	13.42	Escherichia coli CFT073, complete genome
Mix_A_M6495_S12_L001_R1_001_12_(paired)_contig_1225	6259	287	11.02	Escherichia coli strain UPEC 26-1, complete genome
Mix_A_M6495_S12_L001_R1_001_12_(paired)_contig_739	5426	286	12.68	Escherichia coli strain AR_0055, complete genome
Mix_A_M6495_S12_L001_R1_001_12_(paired)_contig_481	5380	284	12.82	Escherichia coli strain UPEC 26-1, complete genome
Mix_A_M6495_S12_L001_R1_001_12_(paired)_contig_1184	4629	283	14.7	Escherichia coli ATCC 25922, complete genome
Mix_A_M6495_S12_L001_R1_001_12_(paired)_contig_450	6444	283	9.9	Escherichia coli strain 317 chromosome, complete genome
Mix_A_M6495_S12_L001_R1_001_12_(paired)_contig_1559	5193	282	12.9	Escherichia coli strain UPEC 26-1, complete genome
Mix_A_M6495_S12_L001_R1_001_12_(paired)_contig_1748	5347	282	12.35	Escherichia coli ATCC 25922, complete genome
Mix_A_M6495_S12_L001_R1_001_12_(paired)_contig_767	5563	279	11.78	Escherichia coli ATCC 25922, complete genome
Mix_A_M6495_S12_L001_R1_001_12_(paired)_contig_1072	4804	278	14.09	Escherichia coli strain UPEC 26-1, complete genome
Mix_A_M6495_S12_L001_R1_001_12_(paired)_contig_1164	4717	278	14.04	Escherichia coli strain UPEC 26-1, complete genome
Mix_A_M6495_S12_L001_R1_001_12_(paired)_contig_906	4980	277	13.21	Escherichia coli strain UPEC 26-1, complete genome
Mix_A_M6495_S12_L001_R1_001_12_(paired)_contig_53	4485	276	14.6	Escherichia coli strain UPEC 26-1, complete genome
Mix_A_M6495_S12_L001_R1_001_12_(paired)_contig_344	5210	275	12.63	Escherichia coli ATCC 25922, complete genome
Mix_A_M6495_S12_L001_R1_001_12_(paired)_contig_1383	5346	275	12.07	Escherichia coli strain UPEC 26-1, complete genome
Mix_A_M6495_S12_L001_R1_001_12_(paired)_contig_290	5272	274	12.41	Escherichia coli strain UPEC 26-1, complete genome
Mix_A_M6495_S12_L001_R1_001_12_(paired)_contig_355	5207	273	12.53	Escherichia coli strain UPEC 26-1, complete genome
Mix_A_M6495_S12_L001_R1_001_12_(paired)_contig_93	5475	273	12.03	Escherichia coli strain UPEC 26-1, complete genome
Mix_A_M6495_S12_L001_R1_001_12_(paired)_contig_464	4223	268	15.35	Escherichia coli ATCC 25922, complete genome
Mix_A_M6495_S12_L001_R1_001_12_(paired)_contig_337	4321	268	14.94	Escherichia coli strain UPEC 26-1, complete genome
Mix_A_M6495_S12_L001_R1_001_12_(paired)_contig_245	5202	268	12.3	Escherichia coli strain UPEC 26-1, complete genome
Mix_A_M6495_S12_L001_R1_001_12_(paired)_contig_1331	6042	266	10.69	Escherichia coli ATCC 25922, complete genome
Mix_A_M6495_S12_L001_R1_001_12_(paired)_contig_40	4540	265	14.04	Escherichia coli strain UPEC 26-1, complete genome
Mix_A_M6495_S12_L001_R1_001_12_(paired)_contig_893	4892	263	12.66	Escherichia coli ATCC 25922, complete genome
Mix_A_M6495_S12_L001_R1_001_12_(paired)_contig_638	5527	260	10.86	Escherichia coli strain UPEC 26-1, complete genome
Mix_A_M6495_S12_L001_R1_001_12_(paired)_contig_1302	4815	257	12.33	Escherichia coli strain AR_0017 chromosome, complete genome
Mix_A_M6495_S12_L001_R1_001_12_(paired)_contig_576	5161	257	11.49	Escherichia coli ATCC 25922, complete genome
Mix_A_M6495_S12_L001_R1_001_12_(paired)_contig_452	5618	257	10.08	Escherichia coli ATCC 25922, complete genome
Mix_A_M6495_S12_L001_R1_001_12_(paired)_contig_206	6095	256	9.65	Escherichia coli strain UPEC 26-1, complete genome
Mix_A_M6495_S12_L001_R1_001_12_(paired)_contig_830	4640	254	13.25	Escherichia coli strain UPEC 26-1, complete genome
Mix_A_M6495_S12_L001_R1_001_12_(paired)_contig_1517	2163	253	25.72	Blastococcus sp. W1.09-5 16S ribosomal RNA gene, complete sequence
Mix_A_M6495_S12_L001_R1_001_12_(paired)_contig_149	4852	250	12.35	Escherichia coli strain UPEC 26-1, complete genome
Mix_A_M6495_S12_L001_R1_001_12_(paired)_contig_266	4487	249	13.15	Escherichia coli ATCC 25922, complete genome
Mix_A_M6495_S12_L001_R1_001_12_(paired)_contig_59	5077	249	11.65	Escherichia coli ATCC 25922, complete genome
Mix_A_M6495_S12_L001_R1_001_12_(paired)_contig_92	5182	249	11.44	Escherichia coli ATCC 25922, complete genome
Mix_A_M6495_S12_L001_R1_001_12_(paired)_contig_234	4252	248	14	Escherichia coli strain UPEC 26-1, complete genome
Mix_A_M6495_S12_L001_R1_001_12_(paired)_contig_1212	3972	247	14.97	Escherichia coli strain UPEC 26-1, complete genome
Mix_A_M6495_S12_L001_R1_001_12_(paired)_contig_1155	5070	247	11.5	Escherichia coli ATCC 25922, complete genome
Mix_A_M6495_S12_L001_R1_001_12_(paired)_contig_870	3757	246	15.66	Escherichia coli strain UPEC 26-1, complete genome
Mix_A_M6495_S12_L001_R1_001_12_(paired)_contig_425	5190	245	10.9	#N/A
Mix_A_M6495_S12_L001_R1_001_12_(paired)_contig_95	3936	244	14.79	Escherichia coli ATCC 25922, complete genome
Mix_A_M6495_S12_L001_R1_001_12_(paired)_contig_1077	5431	244	10.39	Nitrospirillum amazonense CBAmc chromosome 4, complete sequence
Mix_A_M6495_S12_L001_R1_001_12_(paired)_contig_709	5017	243	11.81	Escherichia coli ATCC 25922, complete genome
Mix_A_M6495_S12_L001_R1_001_12_(paired)_contig_1215	4720	242	12.1	Escherichia coli ATCC 25922, complete genome
Mix_A_M6495_S12_L001_R1_001_12_(paired)_contig_890	4663	241	12.54	Escherichia coli ATCC 25922, complete genome
Mix_A_M6495_S12_L001_R1_001_12_(paired)_contig_934	4890	241	11.59	Escherichia coli strain UPEC 26-1, complete genome
Mix_A_M6495_S12_L001_R1_001_12_(paired)_contig_1188	5036	240	11.16	Mycobacterium sp. YC-RL4, complete genome
Mix_A_M6495_S12_L001_R1_001_12_(paired)_contig_778	6761	236	7.72	Staphylococcus aureus strain Seattle 1945 isolate G478, complete genome
Mix_A_M6495_S12_L001_R1_001_12_(paired)_contig_649	4375	235	12.49	Escherichia coli strain UPEC 26-1, complete genome
Mix_A_M6495_S12_L001_R1_001_12_(paired)_contig_1276	5184	235	10.79	Escherichia coli strain UPEC 26-1, complete genome
Mix_A_M6495_S12_L001_R1_001_12_(paired)_contig_267	4254	234	12.88	Escherichia coli ATCC 25922, complete genome
Mix_A_M6495_S12_L001_R1_001_12_(paired)_contig_200	3522	232	15.58	Escherichia coli ATCC 25922, complete genome
Mix_A_M6495_S12_L001_R1_001_12_(paired)_contig_1375	3836	232	14.34	Escherichia coli strain UPEC 26-1, complete genome
Mix_A_M6495_S12_L001_R1_001_12_(paired)_contig_570	4418	232	12.6	Escherichia coli ATCC 25922, complete genome
Mix_A_M6495_S12_L001_R1_001_12_(paired)_contig_862	4212	231	12.87	Escherichia coli strain D8, complete genome
Mix_A_M6495_S12_L001_R1_001_12_(paired)_contig_805	4249	231	12.84	Escherichia coli strain UPEC 26-1, complete genome
Mix_A_M6495_S12_L001_R1_001_12_(paired)_contig_907	4630	230	11.98	Escherichia coli ATCC 25922, complete genome
Mix_A_M6495_S12_L001_R1_001_12_(paired)_contig_58	4546	230	11.84	Escherichia coli ATCC 25922, complete genome
Mix_A_M6495_S12_L001_R1_001_12_(paired)_contig_1038	3329	228	15.22	Escherichia coli ATCC 25922, complete genome
Mix_A_M6495_S12_L001_R1_001_12_(paired)_contig_1364	4127	227	13.32	Escherichia coli strain UPEC 26-1, complete genome
Mix_A_M6495_S12_L001_R1_001_12_(paired)_contig_230	4342	227	12.47	Escherichia coli ATCC 25922, complete genome
Mix_A_M6495_S12_L001_R1_001_12_(paired)_contig_1166	4995	226	10.42	Modestobacter marinus str. BC501 chromosome, complete genome
Mix_A_M6495_S12_L001_R1_001_12_(paired)_contig_501	3863	226	13.98	Escherichia coli strain UPEC 26-1, complete genome
Mix_A_M6495_S12_L001_R1_001_12_(paired)_contig_1318	4633	226	11.82	Escherichia coli strain UPEC 26-1, complete genome
Mix_A_M6495_S12_L001_R1_001_12_(paired)_contig_421	4314	225	12.34	Escherichia coli strain UPEC 26-1, complete genome
Mix_A_M6495_S12_L001_R1_001_12_(paired)_contig_588	3581	224	14.59	Escherichia coli ATCC 25922, complete genome
Mix_A_M6495_S12_L001_R1_001_12_(paired)_contig_387	4146	218	12.4	Escherichia coli ATCC 25922, complete genome
Mix_A_M6495_S12_L001_R1_001_12_(paired)_contig_87	4188	217	12.62	Escherichia coli strain UPEC 26-1, complete genome
Mix_A_M6495_S12_L001_R1_001_12_(paired)_contig_1333	4447	214	11.46	Escherichia coli ATCC 25922, complete genome
Mix_A_M6495_S12_L001_R1_001_12_(paired)_contig_1509	3858	212	12.81	Escherichia coli strain UPEC 26-1, complete genome
Mix_A_M6495_S12_L001_R1_001_12_(paired)_contig_1399	4250	211	11.98	Escherichia coli strain UPEC 26-1, complete genome
Mix_A_M6495_S12_L001_R1_001_12_(paired)_contig_1121	3736	210	13.46	Escherichia coli strain UPEC 26-1, complete genome
Mix_A_M6495_S12_L001_R1_001_12_(paired)_contig_56	3492	209	13.64	Escherichia coli M8, complete genome
Mix_A_M6495_S12_L001_R1_001_12_(paired)_contig_441	3748	208	13.33	Escherichia coli strain UPEC 26-1, complete genome
Mix_A_M6495_S12_L001_R1_001_12_(paired)_contig_457	4477	207	9.47	Staphylococcus aureus strain Seattle 1945 isolate G478 plasmid pG478, complete sequence
Mix_A_M6495_S12_L001_R1_001_12_(paired)_contig_1805	3550	205	13.44	Escherichia coli strain UPEC 26-1, complete genome
Mix_A_M6495_S12_L001_R1_001_12_(paired)_contig_449	3992	205	12.47	Escherichia coli strain UPEC 26-1, complete genome
Mix_A_M6495_S12_L001_R1_001_12_(paired)_contig_597	3039	201	14.87	Escherichia coli ATCC 25922, complete genome
Mix_A_M6495_S12_L001_R1_001_12_(paired)_contig_1816	4374	200	10.68	Modestobacter marinus str. BC501 chromosome, complete genome
Mix_A_M6495_S12_L001_R1_001_12_(paired)_contig_585	4788	196	9.87	Modestobacter marinus str. BC501 chromosome, complete genome
Mix_A_M6495_S12_L001_R1_001_12_(paired)_contig_1230	3429	196	13.3	Escherichia coli strain UPEC 26-1, complete genome
Mix_A_M6495_S12_L001_R1_001_12_(paired)_contig_868	1631	194	26.5	Modestobacter marinus str. BC501 chromosome, complete genome
Mix_A_M6495_S12_L001_R1_001_12_(paired)_contig_608	5135	194	8.73	Nocardioides sp. JS614, complete genome
Mix_A_M6495_S12_L001_R1_001_12_(paired)_contig_771	4094	194	11.25	Escherichia coli strain UPEC 26-1, complete genome
Mix_A_M6495_S12_L001_R1_001_12_(paired)_contig_1355	4846	193	9.24	Modestobacter marinus str. BC501 chromosome, complete genome
Mix_A_M6495_S12_L001_R1_001_12_(paired)_contig_126	3162	193	14.32	Escherichia coli ATCC 25922, complete genome
Mix_A_M6495_S12_L001_R1_001_12_(paired)_contig_81	3704	193	12.5	Escherichia coli strain UPEC 26-1, complete genome
Mix_A_M6495_S12_L001_R1_001_12_(paired)_contig_1462	3599	191	12.61	Escherichia coli strain UPEC 26-1, complete genome
Mix_A_M6495_S12_L001_R1_001_12_(paired)_contig_295	4447	188	10.15	Escherichia coli ATCC 25922, complete genome
Mix_A_M6495_S12_L001_R1_001_12_(paired)_contig_1054	3707	187	11.92	Escherichia coli ATCC 25922, complete genome
Mix_A_M6495_S12_L001_R1_001_12_(paired)_contig_646	4128	187	10.51	Escherichia coli strain UPEC 26-1, complete genome
Mix_A_M6495_S12_L001_R1_001_12_(paired)_contig_954	4791	187	8.96	Micromonospora viridifaciens strain DSM 43909 genome assembly, chromosome: I
Mix_A_M6495_S12_L001_R1_001_12_(paired)_contig_936	3432	186	13.1	Escherichia coli ATCC 25922, complete genome
Mix_A_M6495_S12_L001_R1_001_12_(paired)_contig_1428	3159	185	13.51	Escherichia coli ATCC 25922, complete genome
Mix_A_M6495_S12_L001_R1_001_12_(paired)_contig_676	3564	185	12.62	Escherichia coli strain UPEC 26-1, complete genome
Mix_A_M6495_S12_L001_R1_001_12_(paired)_contig_747	6664	184	6.64	Staphylococcus aureus strain Seattle 1945 isolate G478, complete genome
Mix_A_M6495_S12_L001_R1_001_12_(paired)_contig_903	3690	182	11.78	Escherichia coli strain UPEC 26-1, complete genome
Mix_A_M6495_S12_L001_R1_001_12_(paired)_contig_734	3306	181	13.03	Escherichia coli strain UPEC 26-1, complete genome
Mix_A_M6495_S12_L001_R1_001_12_(paired)_contig_226	4326	181	10.02	Escherichia coli strain UPEC 26-1, complete genome
Mix_A_M6495_S12_L001_R1_001_12_(paired)_contig_761	4209	180	10.16	Pseudonocardia sp. EC080619-01, complete genome
Mix_A_M6495_S12_L001_R1_001_12_(paired)_contig_1137	4548	180	9.55	Escherichia coli strain UPEC 26-1, complete genome
Mix_A_M6495_S12_L001_R1_001_12_(paired)_contig_1138	3210	179	13.11	Escherichia coli strain UPEC 26-1, complete genome
Mix_A_M6495_S12_L001_R1_001_12_(paired)_contig_1368	1783	178	23.26	Escherichia coli ATCC 25922, complete genome
Mix_A_M6495_S12_L001_R1_001_12_(paired)_contig_654	3672	178	11.48	Escherichia coli ATCC 25922, complete genome
Mix_A_M6495_S12_L001_R1_001_12_(paired)_contig_664	3327	177	12.1	Escherichia coli ATCC 25922, complete genome
Mix_A_M6495_S12_L001_R1_001_12_(paired)_contig_821	2861	176	13.9	Friedmanniella sagamiharensis strain DSM 21743 genome assembly, chromosome: I
Mix_A_M6495_S12_L001_R1_001_12_(paired)_contig_519	3687	176	11.53	Escherichia coli strain UPEC 26-1, complete genome
Mix_A_M6495_S12_L001_R1_001_12_(paired)_contig_1216	3240	175	13.11	Escherichia coli ATCC 25922, complete genome
Mix_A_M6495_S12_L001_R1_001_12_(paired)_contig_678	3228	175	12.56	Escherichia coli strain UPEC 26-1, complete genome
Mix_A_M6495_S12_L001_R1_001_12_(paired)_contig_823	3558	175	11.78	Escherichia coli strain SF-088, complete genome
Mix_A_M6495_S12_L001_R1_001_12_(paired)_contig_217	3609	173	11.45	Escherichia coli strain UPEC 26-1, complete genome
Mix_A_M6495_S12_L001_R1_001_12_(paired)_contig_594	4625	172	8.83	Modestobacter marinus str. BC501 chromosome, complete genome
Mix_A_M6495_S12_L001_R1_001_12_(paired)_contig_837	4799	172	8.2	Frankineae bacterium MT45 genome assembly, chromosome: I
Mix_A_M6495_S12_L001_R1_001_12_(paired)_contig_598	2469	171	15.85	Escherichia coli strain O177:H21, complete genome
Mix_A_M6495_S12_L001_R1_001_12_(paired)_contig_741	3023	170	13.49	Escherichia coli ATCC 25922, complete genome
Mix_A_M6495_S12_L001_R1_001_12_(paired)_contig_1242	3273	170	12.39	Escherichia coli strain D8, complete genome
Mix_A_M6495_S12_L001_R1_001_12_(paired)_contig_876	3300	170	11.86	Escherichia coli ATCC 25922, complete genome
Mix_A_M6495_S12_L001_R1_001_12_(paired)_contig_1046	3815	167	10.01	Blastococcus saxobsidens DD2 complete genome
Mix_A_M6495_S12_L001_R1_001_12_(paired)_contig_931	3732	166	10.06	Modestobacter marinus str. BC501 chromosome, complete genome
Mix_A_M6495_S12_L001_R1_001_12_(paired)_contig_641	3001	165	13.17	Escherichia coli ATCC 25922, complete genome
Mix_A_M6495_S12_L001_R1_001_12_(paired)_contig_1040	3502	164	11.18	Modestobacter marinus str. BC501 chromosome, complete genome
Mix_A_M6495_S12_L001_R1_001_12_(paired)_contig_237	3276	164	12.33	Escherichia coli strain D8, complete genome
Mix_A_M6495_S12_L001_R1_001_12_(paired)_contig_29	3361	163	11.63	Escherichia coli strain UPEC 26-1, complete genome
Mix_A_M6495_S12_L001_R1_001_12_(paired)_contig_815	3297	163	11.47	Escherichia coli ATCC 25922, complete genome
Mix_A_M6495_S12_L001_R1_001_12_(paired)_contig_1441	4216	161	8.6	Geodermatophilus obscurus DSM 43160, complete genome
Mix_A_M6495_S12_L001_R1_001_12_(paired)_contig_1630	3836	161	10.1	Escherichia coli strain UPEC 26-1, complete genome
Mix_A_M6495_S12_L001_R1_001_12_(paired)_contig_1222	2760	160	13.94	Escherichia coli ATCC 25922, complete genome
Mix_A_M6495_S12_L001_R1_001_12_(paired)_contig_292	3426	160	10.76	Escherichia coli strain UPEC 26-1, complete genome
Mix_A_M6495_S12_L001_R1_001_12_(paired)_contig_500	3812	160	10.22	Escherichia coli strain UPEC 26-1, complete genome
Mix_A_M6495_S12_L001_R1_001_12_(paired)_contig_205	3623	157	9.89	Modestobacter marinus str. BC501 chromosome, complete genome
Mix_A_M6495_S12_L001_R1_001_12_(paired)_contig_1023	3575	155	10.13	Modestobacter marinus str. BC501 chromosome, complete genome
Mix_A_M6495_S12_L001_R1_001_12_(paired)_contig_324	3590	153	9.75	Blastococcus saxobsidens DD2 complete genome
Mix_A_M6495_S12_L001_R1_001_12_(paired)_contig_287	3306	153	10.47	Pseudonocardia sp. EC080619-01, complete genome
Mix_A_M6495_S12_L001_R1_001_12_(paired)_contig_1402	2769	152	12.17	#N/A
Mix_A_M6495_S12_L001_R1_001_12_(paired)_contig_1775	5042	152	7.22	Micromonospora viridifaciens strain DSM 43909 genome assembly, chromosome: I
Mix_A_M6495_S12_L001_R1_001_12_(paired)_contig_816	2419	151	15.11	Escherichia coli strain UPEC 26-1, complete genome
Mix_A_M6495_S12_L001_R1_001_12_(paired)_contig_1134	2704	151	13	Escherichia coli ATCC 25922, complete genome
Mix_A_M6495_S12_L001_R1_001_12_(paired)_contig_634	3502	151	10.52	Escherichia coli strain UPEC 26-1, complete genome
Mix_A_M6495_S12_L001_R1_001_12_(paired)_contig_39	2415	149	14.85	Escherichia coli strain UPEC 26-1, complete genome
Mix_A_M6495_S12_L001_R1_001_12_(paired)_contig_1444	2664	149	13.38	Escherichia coli strain MS8345 chromosome, complete genome
Mix_A_M6495_S12_L001_R1_001_12_(paired)_contig_1258	2741	149	13.23	Escherichia coli strain UPEC 26-1, complete genome
Mix_A_M6495_S12_L001_R1_001_12_(paired)_contig_1673	2623	149	13.08	Escherichia coli ATCC 25922, complete genome
Mix_A_M6495_S12_L001_R1_001_12_(paired)_contig_596	4193	148	8.36	Modestobacter marinus str. BC501 chromosome, complete genome
Mix_A_M6495_S12_L001_R1_001_12_(paired)_contig_986	4673	148	7.66	Modestobacter marinus str. BC501 chromosome, complete genome
Mix_A_M6495_S12_L001_R1_001_12_(paired)_contig_1486	3377	148	10.1	#N/A
Mix_A_M6495_S12_L001_R1_001_12_(paired)_contig_966	3343	148	9.79	#N/A
Mix_A_M6495_S12_L001_R1_001_12_(paired)_contig_303	2476	147	14.38	Escherichia coli strain UPEC 26-1, complete genome
Mix_A_M6495_S12_L001_R1_001_12_(paired)_contig_1586	2634	146	13.31	Escherichia coli strain UPEC 26-1, complete genome
Mix_A_M6495_S12_L001_R1_001_12_(paired)_contig_1413	2730	146	12.87	Escherichia coli strain UPEC 26-1, complete genome
Mix_A_M6495_S12_L001_R1_001_12_(paired)_contig_898	3027	146	11.79	Escherichia coli strain PSUO2, complete genome
Mix_A_M6495_S12_L001_R1_001_12_(paired)_contig_754	3189	146	11	Escherichia coli ATCC 25922, complete genome
Mix_A_M6495_S12_L001_R1_001_12_(paired)_contig_1571	3794	146	8.54	Staphylococcus aureus strain Seattle 1945 isolate G478 plasmid pG478, complete sequence
Mix_A_M6495_S12_L001_R1_001_12_(paired)_contig_493	3842	145	8.68	Modestobacter marinus str. BC501 chromosome, complete genome
Mix_A_M6495_S12_L001_R1_001_12_(paired)_contig_1241	3945	145	8.4	Modestobacter marinus str. BC501 chromosome, complete genome
Mix_A_M6495_S12_L001_R1_001_12_(paired)_contig_1255	3606	145	9.72	Escherichia coli strain 317 chromosome, complete genome
Mix_A_M6495_S12_L001_R1_001_12_(paired)_contig_1177	3556	145	9.71	Escherichia coli strain UPEC 26-1, complete genome
Mix_A_M6495_S12_L001_R1_001_12_(paired)_contig_1278	3897	145	8.62	Escherichia coli strain UPEC 26-1, complete genome
Mix_A_M6495_S12_L001_R1_001_12_(paired)_contig_822	2918	144	11.93	Escherichia coli strain UPEC 26-1, complete genome
Mix_A_M6495_S12_L001_R1_001_12_(paired)_contig_988	3052	144	11.24	Escherichia coli BH100N substr. MG2017, complete genome
Mix_A_M6495_S12_L001_R1_001_12_(paired)_contig_192	3162	143	10.93	Escherichia coli strain UPEC 26-1, complete genome
Mix_A_M6495_S12_L001_R1_001_12_(paired)_contig_685	3190	143	10.84	Escherichia coli strain UPEC 26-1, complete genome
Mix_A_M6495_S12_L001_R1_001_12_(paired)_contig_968	3913	142	8.27	Modestobacter marinus str. BC501 chromosome, complete genome
Mix_A_M6495_S12_L001_R1_001_12_(paired)_contig_1846	2942	142	11.69	Escherichia coli strain 14EC020 chromosome, complete genome
Mix_A_M6495_S12_L001_R1_001_12_(paired)_contig_1551	3086	142	10.39	#N/A
Mix_A_M6495_S12_L001_R1_001_12_(paired)_contig_199	3154	141	10.69	Escherichia coli ATCC 25922, complete genome
Mix_A_M6495_S12_L001_R1_001_12_(paired)_contig_928	4131	140	7.96	Escherichia coli strain UPEC 26-1, complete genome
Mix_A_M6495_S12_L001_R1_001_12_(paired)_contig_1744	3863	139	8.39	Modestobacter marinus str. BC501 chromosome, complete genome
Mix_A_M6495_S12_L001_R1_001_12_(paired)_contig_714	3660	138	8.76	Geodermatophilus obscurus DSM 43160, complete genome
Mix_A_M6495_S12_L001_R1_001_12_(paired)_contig_1639	3918	138	8.22	Modestobacter marinus str. BC501 chromosome, complete genome
Mix_A_M6495_S12_L001_R1_001_12_(paired)_contig_36	2691	138	12.13	Escherichia coli strain UPEC 26-1, complete genome
Mix_A_M6495_S12_L001_R1_001_12_(paired)_contig_1337	3199	137	9.96	Mycobacterium vanbaalenii PYR-1, complete genome
Mix_A_M6495_S12_L001_R1_001_12_(paired)_contig_1020	3229	137	9.6	Modestobacter marinus str. BC501 chromosome, complete genome
Mix_A_M6495_S12_L001_R1_001_12_(paired)_contig_998	3775	137	8.61	Modestobacter marinus str. BC501 chromosome, complete genome
Mix_A_M6495_S12_L001_R1_001_12_(paired)_contig_171	1285	136	25.21	Escherichia coli isolate NQ3 chromosome, complete genome
Mix_A_M6495_S12_L001_R1_001_12_(paired)_contig_2315	3618	136	8.36	#N/A
Mix_A_M6495_S12_L001_R1_001_12_(paired)_contig_1372	3464	135	8.96	Escherichia coli strain UPEC 26-1, complete genome
Mix_A_M6495_S12_L001_R1_001_12_(paired)_contig_433	3788	135	8.53	#N/A
Mix_A_M6495_S12_L001_R1_001_12_(paired)_contig_1167	2997	134	9.89	Staphylococcus aureus strain Seattle 1945 isolate G478 plasmid pG478, complete sequence
Mix_A_M6495_S12_L001_R1_001_12_(paired)_contig_808	3369	133	9.33	Geodermatophilus obscurus DSM 43160, complete genome
Mix_A_M6495_S12_L001_R1_001_12_(paired)_contig_420	2302	133	13.68	Escherichia coli strain UPEC 26-1, complete genome
Mix_A_M6495_S12_L001_R1_001_12_(paired)_contig_369	2899	133	10.83	Escherichia coli strain UPEC 26-1, complete genome
Mix_A_M6495_S12_L001_R1_001_12_(paired)_contig_765	4121	133	7.76	Staphylococcus aureus strain Seattle 1945 isolate G478, complete genome
Mix_A_M6495_S12_L001_R1_001_12_(paired)_contig_1943	4507	133	6.59	Staphylococcus aureus strain NRS143 chromosome, complete genome
Mix_A_M6495_S12_L001_R1_001_12_(paired)_contig_1754	2195	132	14.25	Escherichia coli ATCC 25922, complete genome
Mix_A_M6495_S12_L001_R1_001_12_(paired)_contig_238	3424	132	9.12	Streptomyces pactum strain KLBMP 5084, complete genome
Mix_A_M6495_S12_L001_R1_001_12_(paired)_contig_386	3458	132	9.06	Escherichia coli strain UPEC 26-1, complete genome
Mix_A_M6495_S12_L001_R1_001_12_(paired)_contig_114	3759	131	8.49	Kineococcus radiotolerans SRS30216, complete genome
Mix_A_M6495_S12_L001_R1_001_12_(paired)_contig_336	2682	131	11.7	Escherichia coli ATCC 25922, complete genome
Mix_A_M6495_S12_L001_R1_001_12_(paired)_contig_793	2728	131	11.68	Escherichia coli BH100N substr. MG2017, complete genome
Mix_A_M6495_S12_L001_R1_001_12_(paired)_contig_547	3480	131	8.76	Escherichia coli strain UPEC 26-1, complete genome
Mix_A_M6495_S12_L001_R1_001_12_(paired)_contig_745	4298	131	6.83	Thermobifida fusca YX, complete genome
Mix_A_M6495_S12_L001_R1_001_12_(paired)_contig_1010	4475	131	6.59	Staphylococcus aureus strain Seattle 1945 isolate G478, complete genome
Mix_A_M6495_S12_L001_R1_001_12_(paired)_contig_776	3209	130	9.03	Geodermatophilus obscurus DSM 43160, complete genome
Mix_A_M6495_S12_L001_R1_001_12_(paired)_contig_1925	1917	130	15.74	Escherichia coli BH100L substr. MG2017, complete genome
Mix_A_M6495_S12_L001_R1_001_12_(paired)_contig_1335	2372	130	12.72	Escherichia coli ATCC 25922, complete genome
Mix_A_M6495_S12_L001_R1_001_12_(paired)_contig_1798	3598	130	7.75	Staphylococcus aureus strain NRS484 chromosome, complete genome
Mix_A_M6495_S12_L001_R1_001_12_(paired)_contig_1394	2755	129	10.97	Blastococcus saxobsidens DD2 complete genome
Mix_A_M6495_S12_L001_R1_001_12_(paired)_contig_216	2408	129	12.53	Escherichia coli strain UPEC 26-1, complete genome
Mix_A_M6495_S12_L001_R1_001_12_(paired)_contig_411	2179	129	11.87	Clostridium butyricum strain JKY6D1 chromosome 1, complete sequence
Mix_A_M6495_S12_L001_R1_001_12_(paired)_contig_1009	2548	129	11.29	Escherichia coli ATCC 25922, complete genome
Mix_A_M6495_S12_L001_R1_001_12_(paired)_contig_293	2446	129	10.78	Staphylococcus aureus strain Seattle 1945 isolate G478, complete genome
Mix_A_M6495_S12_L001_R1_001_12_(paired)_contig_628	2525	128	12.24	Escherichia coli strain UPEC 26-1, complete genome
Mix_A_M6495_S12_L001_R1_001_12_(paired)_contig_37	4176	128	7.26	Clostridium butyricum strain TK520 chromosome 1, complete sequence
Mix_A_M6495_S12_L001_R1_001_12_(paired)_contig_619	4197	128	7	Staphylococcus aureus strain Seattle 1945 isolate G478, complete genome
Mix_A_M6495_S12_L001_R1_001_12_(paired)_contig_474	2876	127	9.86	Blastococcus saxobsidens DD2 complete genome
Mix_A_M6495_S12_L001_R1_001_12_(paired)_contig_1965	3071	127	9.46	Modestobacter marinus str. BC501 chromosome, complete genome
Mix_A_M6495_S12_L001_R1_001_12_(paired)_contig_66	3113	127	9.52	Escherichia coli strain UPEC 26-1, complete genome
Mix_A_M6495_S12_L001_R1_001_12_(paired)_contig_1065	3283	127	9.39	Escherichia coli strain STEC299 chromosome, complete genome
Mix_A_M6495_S12_L001_R1_001_12_(paired)_contig_1708	4376	127	6.66	Staphylococcus aureus strain Seattle 1945 isolate G478, complete genome
Mix_A_M6495_S12_L001_R1_001_12_(paired)_contig_691	1798	126	16.58	Escherichia coli ATCC 25922, complete genome
Mix_A_M6495_S12_L001_R1_001_12_(paired)_contig_1740	2363	126	12.95	Escherichia coli strain UPEC 26-1, complete genome
Mix_A_M6495_S12_L001_R1_001_12_(paired)_contig_1467	2709	126	11.49	Escherichia coli strain D8, complete genome
Mix_A_M6495_S12_L001_R1_001_12_(paired)_contig_915	2509	125	11.76	Escherichia coli BH100N substr. MG2017, complete genome
Mix_A_M6495_S12_L001_R1_001_12_(paired)_contig_1229	4586	125	6.02	Staphylococcus aureus strain NRS143 chromosome, complete genome
Mix_A_M6495_S12_L001_R1_001_12_(paired)_contig_948	3182	124	9.22	Escherichia coli strain UPEC 26-1, complete genome
Mix_A_M6495_S12_L001_R1_001_12_(paired)_contig_405	3290	124	8.79	Nonomuraea sp. ATCC 39727 isolate nono1 genome assembly, chromosome: I
Mix_A_M6495_S12_L001_R1_001_12_(paired)_contig_1334	2759	123	10.59	Escherichia coli strain UPEC 26-1, complete genome
Mix_A_M6495_S12_L001_R1_001_12_(paired)_contig_388	3206	123	8.47	Staphylococcus aureus strain Seattle 1945 isolate G478, complete genome
Mix_A_M6495_S12_L001_R1_001_12_(paired)_contig_587	3332	122	8.53	Modestobacter marinus str. BC501 chromosome, complete genome
Mix_A_M6495_S12_L001_R1_001_12_(paired)_contig_781	3416	122	8.27	Blastococcus saxobsidens DD2 complete genome
Mix_A_M6495_S12_L001_R1_001_12_(paired)_contig_1025	3366	122	8.11	Micromonospora coxensis strain DSM 45161 genome assembly, chromosome: I
Mix_A_M6495_S12_L001_R1_001_12_(paired)_contig_1516	3349	121	8.55	Blastococcus saxobsidens DD2 complete genome
Mix_A_M6495_S12_L001_R1_001_12_(paired)_contig_1281	3570	121	7.79	Modestobacter marinus str. BC501 chromosome, complete genome
Mix_A_M6495_S12_L001_R1_001_12_(paired)_contig_801	1669	121	17.43	Escherichia coli strain UPEC 26-1, complete genome
Mix_A_M6495_S12_L001_R1_001_12_(paired)_contig_1874	2533	121	11.67	Escherichia coli ATCC 25922, complete genome
Mix_A_M6495_S12_L001_R1_001_12_(paired)_contig_121	2675	121	9.9	Amycolatopsis sp. AA4 chromosome, complete genome
Mix_A_M6495_S12_L001_R1_001_12_(paired)_contig_748	3523	120	8.05	Modestobacter marinus str. BC501 chromosome, complete genome
Mix_A_M6495_S12_L001_R1_001_12_(paired)_contig_170	1031	120	27.96	Escherichia coli strain NCTC86, complete genome
Mix_A_M6495_S12_L001_R1_001_12_(paired)_contig_802	1922	120	13.32	Staphylococcus aureus strain NRS484 chromosome, complete genome
Mix_A_M6495_S12_L001_R1_001_12_(paired)_contig_1472	2184	120	12.55	Escherichia coli ATCC 25922, complete genome
Mix_A_M6495_S12_L001_R1_001_12_(paired)_contig_695	2637	120	10.7	Escherichia coli strain UPEC 26-1, complete genome
Mix_A_M6495_S12_L001_R1_001_12_(paired)_contig_1353	2662	119	10.17	Geodermatophilus obscurus DSM 43160, complete genome
Mix_A_M6495_S12_L001_R1_001_12_(paired)_contig_811	2889	119	9.96	Modestobacter marinus str. BC501 chromosome, complete genome
Mix_A_M6495_S12_L001_R1_001_12_(paired)_contig_1202	4381	119	6.4	Blastococcus saxobsidens DD2 complete genome
Mix_A_M6495_S12_L001_R1_001_12_(paired)_contig_940	1931	119	14.31	Escherichia coli strain UPEC 26-1, complete genome
Mix_A_M6495_S12_L001_R1_001_12_(paired)_contig_891	2489	119	11.32	Escherichia coli strain UPEC 26-1, complete genome
Mix_A_M6495_S12_L001_R1_001_12_(paired)_contig_895	3978	118	6.61	Modestobacter marinus str. BC501 chromosome, complete genome
Mix_A_M6495_S12_L001_R1_001_12_(paired)_contig_694	2535	118	11.15	Escherichia coli strain UPEC 26-1, complete genome
Mix_A_M6495_S12_L001_R1_001_12_(paired)_contig_1657	2849	118	9.88	Streptomyces lydicus strain 103, complete genome
Mix_A_M6495_S12_L001_R1_001_12_(paired)_contig_1852	2734	116	9.37	Modestobacter marinus str. BC501 chromosome, complete genome
Mix_A_M6495_S12_L001_R1_001_12_(paired)_contig_2025	3082	116	9.08	Geodermatophilus obscurus DSM 43160, complete genome
Mix_A_M6495_S12_L001_R1_001_12_(paired)_contig_270	3492	116	7.5	Geodermatophilus obscurus DSM 43160, complete genome
Mix_A_M6495_S12_L001_R1_001_12_(paired)_contig_563	2834	116	9.72	Salinispora arenicola CNS-205, complete genome
Mix_A_M6495_S12_L001_R1_001_12_(paired)_contig_526	3370	116	7.92	Amycolatopsis methanolica 239, complete genome
Mix_A_M6495_S12_L001_R1_001_12_(paired)_contig_1299	3978	116	6.41	Staphylococcus aureus strain Seattle 1945 isolate G478, complete genome
Mix_A_M6495_S12_L001_R1_001_12_(paired)_contig_536	3402	115	8.25	Modestobacter marinus str. BC501 chromosome, complete genome
Mix_A_M6495_S12_L001_R1_001_12_(paired)_contig_1187	2509	114	10.09	Geodermatophilus obscurus DSM 43160, complete genome
Mix_A_M6495_S12_L001_R1_001_12_(paired)_contig_873	2188	114	12.64	Escherichia coli strain UPEC 26-1, complete genome
Mix_A_M6495_S12_L001_R1_001_12_(paired)_contig_1113	2760	114	9.83	#N/A
Mix_A_M6495_S12_L001_R1_001_12_(paired)_contig_1811	1793	113	15.24	Escherichia coli strain D8, complete genome
Mix_A_M6495_S12_L001_R1_001_12_(paired)_contig_189	2239	113	11.93	Escherichia coli strain UPEC 26-1, complete genome
Mix_A_M6495_S12_L001_R1_001_12_(paired)_contig_1647	2828	113	9.32	Pseudonocardia sp. EC080625-04, complete genome
Mix_A_M6495_S12_L001_R1_001_12_(paired)_contig_655	3039	113	8.31	Xylanimonas cellulosilytica DSM 15894, complete genome
Mix_A_M6495_S12_L001_R1_001_12_(paired)_contig_1180	3569	113	7.35	Staphylococcus aureus strain NRS143 chromosome, complete genome
Mix_A_M6495_S12_L001_R1_001_12_(paired)_contig_1145	2957	112	9.03	Blastococcus saxobsidens DD2 complete genome
Mix_A_M6495_S12_L001_R1_001_12_(paired)_contig_1362	3039	112	8.17	Modestobacter marinus str. BC501 chromosome, complete genome
Mix_A_M6495_S12_L001_R1_001_12_(paired)_contig_1163	2241	112	12.29	Escherichia coli strain UPEC 26-1, complete genome
Mix_A_M6495_S12_L001_R1_001_12_(paired)_contig_2410	2598	112	10.36	Escherichia coli strain UPEC 26-1, complete genome
Mix_A_M6495_S12_L001_R1_001_12_(paired)_contig_982	2541	112	10.25	Escherichia coli strain UPEC 26-1, complete genome
Mix_A_M6495_S12_L001_R1_001_12_(paired)_contig_838	2663	112	10.16	Escherichia coli strain AR_0017 chromosome, complete genome
Mix_A_M6495_S12_L001_R1_001_12_(paired)_contig_592	2896	111	9.07	Geodermatophilus obscurus DSM 43160, complete genome
Mix_A_M6495_S12_L001_R1_001_12_(paired)_contig_317	3432	111	7.76	Modestobacter marinus str. BC501 chromosome, complete genome
Mix_A_M6495_S12_L001_R1_001_12_(paired)_contig_609	1247	111	20.48	Escherichia coli strain 14EC029 chromosome, complete genome
Mix_A_M6495_S12_L001_R1_001_12_(paired)_contig_183	3223	110	7.77	Modestobacter marinus str. BC501 chromosome, complete genome
Mix_A_M6495_S12_L001_R1_001_12_(paired)_contig_1041	3705	110	6.63	Modestobacter marinus str. BC501 chromosome, complete genome
Mix_A_M6495_S12_L001_R1_001_12_(paired)_contig_1503	2377	110	10.91	Escherichia coli strain UPEC 26-1, complete genome
Mix_A_M6495_S12_L001_R1_001_12_(paired)_contig_1221	2860	110	8.58	Rhodococcus ruber strain YYL chromosome, complete genome
Mix_A_M6495_S12_L001_R1_001_12_(paired)_contig_1920	3668	110	6.51	Staphylococcus aureus strain NRS143 chromosome, complete genome
Mix_A_M6495_S12_L001_R1_001_12_(paired)_contig_927	2841	109	9.3	Blastococcus saxobsidens DD2 complete genome
Mix_A_M6495_S12_L001_R1_001_12_(paired)_contig_852	3012	109	8.42	Modestobacter marinus str. BC501 chromosome, complete genome
Mix_A_M6495_S12_L001_R1_001_12_(paired)_contig_360	2600	109	9.64	Auraticoccus monumenti strain MON 2.2 genome assembly, chromosome: I
Mix_A_M6495_S12_L001_R1_001_12_(paired)_contig_1342	2765	109	9.04	Pseudonocardia dioxanivorans CB1190, complete genome
Mix_A_M6495_S12_L001_R1_001_12_(paired)_contig_2030	2787	109	9	Rhodococcus sp. B7740, complete genome
Mix_A_M6495_S12_L001_R1_001_12_(paired)_contig_845	3123	109	7.71	Staphylococcus aureus strain Seattle 1945 isolate G478, complete genome
Mix_A_M6495_S12_L001_R1_001_12_(paired)_contig_1151	2864	108	8.23	Blastococcus saxobsidens DD2 complete genome
Mix_A_M6495_S12_L001_R1_001_12_(paired)_contig_418	3679	108	6.47	Staphylococcus aureus strain Seattle 1945 isolate G478, complete genome
Mix_A_M6495_S12_L001_R1_001_12_(paired)_contig_580	2522	107	9.98	Geodermatophilus obscurus DSM 43160, complete genome
Mix_A_M6495_S12_L001_R1_001_12_(paired)_contig_863	2678	107	9.51	Modestobacter marinus str. BC501 chromosome, complete genome
Mix_A_M6495_S12_L001_R1_001_12_(paired)_contig_1066	2437	107	9.38	Modestobacter marinus str. BC501 chromosome, complete genome
Mix_A_M6495_S12_L001_R1_001_12_(paired)_contig_600	2681	107	9.76	Escherichia coli ATCC 25922, complete genome
Mix_A_M6495_S12_L001_R1_001_12_(paired)_contig_897	2689	107	9.61	Paenibacillus stellifer strain DSM 14472, complete genome
Mix_A_M6495_S12_L001_R1_001_12_(paired)_contig_1414	4231	107	5.73	Staphylococcus aureus strain Seattle 1945 isolate G478, complete genome
Mix_A_M6495_S12_L001_R1_001_12_(paired)_contig_812	2648	106	9.24	Modestobacter marinus str. BC501 chromosome, complete genome
Mix_A_M6495_S12_L001_R1_001_12_(paired)_contig_2335	2698	106	8.9	Modestobacter marinus str. BC501 chromosome, complete genome
Mix_A_M6495_S12_L001_R1_001_12_(paired)_contig_1098	2968	106	8.55	Modestobacter marinus str. BC501 chromosome, complete genome
Mix_A_M6495_S12_L001_R1_001_12_(paired)_contig_503	3169	106	7.61	Modestobacter marinus str. BC501 chromosome, complete genome
Mix_A_M6495_S12_L001_R1_001_12_(paired)_contig_434	2780	105	8.91	Modestobacter marinus str. BC501 chromosome, complete genome
Mix_A_M6495_S12_L001_R1_001_12_(paired)_contig_358	3458	105	7.31	Modestobacter marinus str. BC501 chromosome, complete genome
Mix_A_M6495_S12_L001_R1_001_12_(paired)_contig_28	2004	105	12.06	Escherichia coli strain UPEC 26-1, complete genome
Mix_A_M6495_S12_L001_R1_001_12_(paired)_contig_1663	2657	105	9.7	Escherichia coli ATCC 25922, complete genome
Mix_A_M6495_S12_L001_R1_001_12_(paired)_contig_393	2842	105	8.91	Escherichia coli strain D8, complete genome
Mix_A_M6495_S12_L001_R1_001_12_(paired)_contig_191	3220	105	7.73	Staphylococcus aureus strain NRS484 chromosome, complete genome
Mix_A_M6495_S12_L001_R1_001_12_(paired)_contig_166	1911	104	12.37	Kineococcus radiotolerans SRS30216, complete genome
Mix_A_M6495_S12_L001_R1_001_12_(paired)_contig_1311	2344	104	9.83	Modestobacter marinus str. BC501 chromosome, complete genome
Mix_A_M6495_S12_L001_R1_001_12_(paired)_contig_2131	2835	104	8.95	Modestobacter marinus str. BC501 chromosome, complete genome
Mix_A_M6495_S12_L001_R1_001_12_(paired)_contig_961	3028	104	7.97	Modestobacter marinus str. BC501 chromosome, complete genome
Mix_A_M6495_S12_L001_R1_001_12_(paired)_contig_1701	3124	104	7.62	Modestobacter marinus str. BC501 chromosome, complete genome
Mix_A_M6495_S12_L001_R1_001_12_(paired)_contig_958	2165	104	10.68	Escherichia coli BH100N substr. MG2017, complete genome
Mix_A_M6495_S12_L001_R1_001_12_(paired)_contig_1582	3401	104	6.95	Mycobacterium chubuense NBB4, complete genome
Mix_A_M6495_S12_L001_R1_001_12_(paired)_contig_874	3296	103	7.4	Modestobacter marinus str. BC501 chromosome, complete genome
Mix_A_M6495_S12_L001_R1_001_12_(paired)_contig_1235	3097	103	6.9	Modestobacter marinus str. BC501 chromosome, complete genome
Mix_A_M6495_S12_L001_R1_001_12_(paired)_contig_487	2296	103	10.11	Pseudonocardia sp. EC080619-01 plasmid pBCI1-2, complete sequence
Mix_A_M6495_S12_L001_R1_001_12_(paired)_contig_1988	2878	103	8.33	Modestobacter marinus str. BC501 chromosome, complete genome
Mix_A_M6495_S12_L001_R1_001_12_(paired)_contig_626	2789	103	8.33	Staphylococcus aureus strain NRS484 chromosome, complete genome
Mix_A_M6495_S12_L001_R1_001_12_(paired)_contig_779	3339	103	7.22	Staphylococcus aureus strain NRS143 chromosome, complete genome
Mix_A_M6495_S12_L001_R1_001_12_(paired)_contig_326	2494	102	8.99	Nocardioides sp. JS614, complete sequence
Mix_A_M6495_S12_L001_R1_001_12_(paired)_contig_1534	2793	102	8.69	Blastococcus saxobsidens DD2 complete genome
Mix_A_M6495_S12_L001_R1_001_12_(paired)_contig_579	2731	102	8.24	Modestobacter marinus str. BC501 chromosome, complete genome
Mix_A_M6495_S12_L001_R1_001_12_(paired)_contig_525	2299	102	10.42	Escherichia coli strain UPEC 26-1, complete genome
Mix_A_M6495_S12_L001_R1_001_12_(paired)_contig_1283	2387	102	10.34	Escherichia coli strain D8, complete genome
Mix_A_M6495_S12_L001_R1_001_12_(paired)_contig_1845	2706	102	8.39	Staphylococcus aureus strain NRS484 chromosome, complete genome
Mix_A_M6495_S12_L001_R1_001_12_(paired)_contig_1084	2295	101	10.22	Geodermatophilus obscurus DSM 43160, complete genome
Mix_A_M6495_S12_L001_R1_001_12_(paired)_contig_1946	2384	101	9.27	Modestobacter marinus str. BC501 chromosome, complete genome
Mix_A_M6495_S12_L001_R1_001_12_(paired)_contig_465	2672	101	8.7	Modestobacter marinus str. BC501 chromosome, complete genome
Mix_A_M6495_S12_L001_R1_001_12_(paired)_contig_415	2883	101	8.5	Blastococcus saxobsidens DD2 complete genome
Mix_A_M6495_S12_L001_R1_001_12_(paired)_contig_586	2971	101	8.23	Modestobacter marinus str. BC501 chromosome, complete genome
Mix_A_M6495_S12_L001_R1_001_12_(paired)_contig_1015	3073	101	7.96	Geodermatophilus obscurus DSM 43160, complete genome
Mix_A_M6495_S12_L001_R1_001_12_(paired)_contig_1717	3043	101	7.69	Modestobacter marinus str. BC501 chromosome, complete genome
Mix_A_M6495_S12_L001_R1_001_12_(paired)_contig_1617	3112	101	7.5	Blastococcus saxobsidens DD2 complete genome
Mix_A_M6495_S12_L001_R1_001_12_(paired)_contig_706	3080	101	7.35	Staphylococcus aureus strain NRS484 chromosome, complete genome
Mix_A_M6495_S12_L001_R1_001_12_(paired)_contig_756	1930	100	11.95	Blastococcus saxobsidens DD2 complete genome
Mix_A_M6495_S12_L001_R1_001_12_(paired)_contig_788	2590	100	9.3	Blastococcus saxobsidens DD2 complete genome
Mix_A_M6495_S12_L001_R1_001_12_(paired)_contig_1649	2425	100	9.26	Geodermatophilus obscurus DSM 43160, complete genome
Mix_A_M6495_S12_L001_R1_001_12_(paired)_contig_456	2527	100	9.18	Modestobacter marinus str. BC501 chromosome, complete genome
Mix_A_M6495_S12_L001_R1_001_12_(paired)_contig_1956	3024	100	8.08	Modestobacter marinus str. BC501 chromosome, complete genome
Mix_A_M6495_S12_L001_R1_001_12_(paired)_contig_2063	3098	100	7.68	Modestobacter marinus str. BC501 chromosome, complete genome
Mix_A_M6495_S12_L001_R1_001_12_(paired)_contig_1527	1652	100	14.53	Escherichia coli strain UPEC 26-1, complete genome
Mix_A_M6495_S12_L001_R1_001_12_(paired)_contig_1169	1958	100	11.97	Escherichia coli ATCC 25922, complete genome
Mix_A_M6495_S12_L001_R1_001_12_(paired)_contig_404	2467	100	9.67	Escherichia coli strain UPEC 26-1, complete genome
Mix_A_M6495_S12_L001_R1_001_12_(paired)_contig_1026	3229	100	6.9	Staphylococcus aureus strain NRS143 chromosome, complete genome
Mix_A_M6495_S12_L001_R1_001_12_(paired)_contig_1834	3466	100	6.76	Staphylococcus aureus strain MRSA107 chromosome, complete genome
Mix_A_M6495_S12_L001_R1_001_12_(paired)_contig_176	2102	99	11.13	Modestobacter marinus str. BC501 chromosome, complete genome
Mix_A_M6495_S12_L001_R1_001_12_(paired)_contig_1982	2450	99	8.78	Modestobacter marinus str. BC501 chromosome, complete genome
Mix_A_M6495_S12_L001_R1_001_12_(paired)_contig_742	2752	99	8.45	Modestobacter marinus str. BC501 chromosome, complete genome
Mix_A_M6495_S12_L001_R1_001_12_(paired)_contig_833	3024	99	7.64	Modestobacter marinus str. BC501 chromosome, complete genome
Mix_A_M6495_S12_L001_R1_001_12_(paired)_contig_859	3193	99	7.22	Modestobacter marinus str. BC501 chromosome, complete genome
Mix_A_M6495_S12_L001_R1_001_12_(paired)_contig_689	2675	99	8.45	Chromobacterium violaceum strain CV1197 chromosome
Mix_A_M6495_S12_L001_R1_001_12_(paired)_contig_1348	3059	99	7.83	Streptosporangium roseum DSM 43021, complete genome
Mix_A_M6495_S12_L001_R1_001_12_(paired)_contig_1716	2999	99	7.59	Mycobacterium chimaera strain ZUERICH-1 chromosome, complete genome
Mix_A_M6495_S12_L001_R1_001_12_(paired)_contig_872	3799	99	5.85	Staphylococcus aureus strain NRS143 chromosome, complete genome
Mix_A_M6495_S12_L001_R1_001_12_(paired)_contig_1899	3990	99	5.53	Staphylococcus aureus strain Seattle 1945 isolate G478, complete genome
Mix_A_M6495_S12_L001_R1_001_12_(paired)_contig_1463	2300	98	10	Modestobacter marinus str. BC501 chromosome, complete genome
Mix_A_M6495_S12_L001_R1_001_12_(paired)_contig_1074	2360	98	9.97	Modestobacter marinus str. BC501 chromosome, complete genome
Mix_A_M6495_S12_L001_R1_001_12_(paired)_contig_1765	4239	98	5.23	Staphylococcus aureus subsp. aureus 55/2053, complete genome
Mix_A_M6495_S12_L001_R1_001_12_(paired)_contig_1401	2499	97	9.18	Modestobacter marinus str. BC501 chromosome, complete genome
Mix_A_M6495_S12_L001_R1_001_12_(paired)_contig_498	2585	97	8.93	Modestobacter marinus str. BC501 chromosome, complete genome
Mix_A_M6495_S12_L001_R1_001_12_(paired)_contig_1189	2689	97	8.16	Modestobacter marinus str. BC501 chromosome, complete genome
Mix_A_M6495_S12_L001_R1_001_12_(paired)_contig_887	1908	97	12.01	Escherichia coli ATCC 25922, complete genome
Mix_A_M6495_S12_L001_R1_001_12_(paired)_contig_328	2455	97	9.36	Escherichia coli strain UPEC 26-1, complete genome
Mix_A_M6495_S12_L001_R1_001_12_(paired)_contig_1267	2362	97	9.35	Staphylococcus aureus strain NRS143 chromosome, complete genome
Mix_A_M6495_S12_L001_R1_001_12_(paired)_contig_1939	2498	97	9.31	Saccharothrix espanaensis DSM 44229 complete genome
Mix_A_M6495_S12_L001_R1_001_12_(paired)_contig_161	3151	96	7.42	Modestobacter marinus str. BC501 chromosome, complete genome
Mix_A_M6495_S12_L001_R1_001_12_(paired)_contig_1391	1797	96	12.82	Escherichia coli strain AR_0017 chromosome, complete genome
Mix_A_M6495_S12_L001_R1_001_12_(paired)_contig_384	2411	96	9.31	Blastococcus saxobsidens DD2 complete genome
Mix_A_M6495_S12_L001_R1_001_12_(paired)_contig_2018	2465	96	9.14	Actinomyces sp. oral taxon 414 strain F0588, complete genome
Mix_A_M6495_S12_L001_R1_001_12_(paired)_contig_1008	2722	96	8.02	Staphylococcus aureus strain NRS143 chromosome, complete genome
Mix_A_M6495_S12_L001_R1_001_12_(paired)_contig_1735	2236	95	10.33	Modestobacter marinus str. BC501 chromosome, complete genome
Mix_A_M6495_S12_L001_R1_001_12_(paired)_contig_1207	2127	95	10.02	Geodermatophilus obscurus DSM 43160, complete genome
Mix_A_M6495_S12_L001_R1_001_12_(paired)_contig_240	2496	95	8.93	Modestobacter marinus str. BC501 chromosome, complete genome
Mix_A_M6495_S12_L001_R1_001_12_(paired)_contig_1711	3063	95	7.3	Modestobacter marinus str. BC501 chromosome, complete genome
Mix_A_M6495_S12_L001_R1_001_12_(paired)_contig_1423	3135	95	7.12	Modestobacter marinus str. BC501 chromosome, complete genome
Mix_A_M6495_S12_L001_R1_001_12_(paired)_contig_332	2283	95	9.87	Escherichia coli strain UPEC 26-1, complete genome
Mix_A_M6495_S12_L001_R1_001_12_(paired)_contig_1193	1660	94	13.32	Geodermatophilus obscurus DSM 43160, complete genome
Mix_A_M6495_S12_L001_R1_001_12_(paired)_contig_274	2640	94	8.51	Modestobacter marinus str. BC501 chromosome, complete genome
Mix_A_M6495_S12_L001_R1_001_12_(paired)_contig_1536	2801	94	7.78	Modestobacter marinus str. BC501 chromosome, complete genome
Mix_A_M6495_S12_L001_R1_001_12_(paired)_contig_1614	2050	94	10.29	Marmoricola scoriae strain DSM 22127 genome assembly, chromosome: I
Mix_A_M6495_S12_L001_R1_001_12_(paired)_contig_548	1982	93	10.46	Modestobacter marinus str. BC501 chromosome, complete genome
Mix_A_M6495_S12_L001_R1_001_12_(paired)_contig_321	2104	93	9.83	Modestobacter marinus str. BC501 chromosome, complete genome
Mix_A_M6495_S12_L001_R1_001_12_(paired)_contig_339	3000	93	7.48	Modestobacter marinus str. BC501 chromosome, complete genome
Mix_A_M6495_S12_L001_R1_001_12_(paired)_contig_2100	2278	93	9.29	Escherichia coli strain UPEC 26-1, complete genome
Mix_A_M6495_S12_L001_R1_001_12_(paired)_contig_1984	2454	93	8.4	Staphylococcus aureus strain Seattle 1945 isolate G478, complete genome
Mix_A_M6495_S12_L001_R1_001_12_(paired)_contig_1369	2862	93	7.33	Staphylococcus aureus strain NRS143 chromosome, complete genome
Mix_A_M6495_S12_L001_R1_001_12_(paired)_contig_1593	2073	92	10.41	Modestobacter marinus str. BC501 chromosome, complete genome
Mix_A_M6495_S12_L001_R1_001_12_(paired)_contig_281	2285	92	8.86	Modestobacter marinus str. BC501 chromosome, complete genome
Mix_A_M6495_S12_L001_R1_001_12_(paired)_contig_647	2556	92	8.69	Modestobacter marinus str. BC501 chromosome, complete genome
Mix_A_M6495_S12_L001_R1_001_12_(paired)_contig_1178	2638	92	8.44	Modestobacter marinus str. BC501 chromosome, complete genome
Mix_A_M6495_S12_L001_R1_001_12_(paired)_contig_1218	2649	92	8.09	Geodermatophilus obscurus DSM 43160, complete genome
Mix_A_M6495_S12_L001_R1_001_12_(paired)_contig_2456	2766	92	8.09	Modestobacter marinus str. BC501 chromosome, complete genome
Mix_A_M6495_S12_L001_R1_001_12_(paired)_contig_201	2981	92	7.2	Modestobacter marinus str. BC501 chromosome, complete genome
Mix_A_M6495_S12_L001_R1_001_12_(paired)_contig_869	3076	92	7.08	Modestobacter marinus str. BC501 chromosome, complete genome
Mix_A_M6495_S12_L001_R1_001_12_(paired)_contig_1261	1931	92	11.43	Escherichia coli strain UPEC 26-1, complete genome
Mix_A_M6495_S12_L001_R1_001_12_(paired)_contig_1197	2730	92	8.05	#N/A
Mix_A_M6495_S12_L001_R1_001_12_(paired)_contig_2104	2837	92	7.27	Staphylococcus aureus strain Seattle 1945 isolate G478, complete genome
Mix_A_M6495_S12_L001_R1_001_12_(paired)_contig_1033	1877	91	10.83	Blastococcus saxobsidens DD2 complete genome
Mix_A_M6495_S12_L001_R1_001_12_(paired)_contig_173	2067	91	10.57	Modestobacter marinus str. BC501 chromosome, complete genome
Mix_A_M6495_S12_L001_R1_001_12_(paired)_contig_1548	2191	91	10.04	Modestobacter marinus str. BC501 chromosome, complete genome
Mix_A_M6495_S12_L001_R1_001_12_(paired)_contig_1031	2394	91	8.92	Modestobacter marinus str. BC501 chromosome, complete genome
Mix_A_M6495_S12_L001_R1_001_12_(paired)_contig_721	2867	91	7.67	Modestobacter marinus str. BC501 chromosome, complete genome
Mix_A_M6495_S12_L001_R1_001_12_(paired)_contig_197	2021	91	10.84	Escherichia coli strain PSUO2, complete genome
Mix_A_M6495_S12_L001_R1_001_12_(paired)_contig_1317	2042	91	10.65	Marmoricola scoriae strain DSM 22127 genome assembly, chromosome: I
Mix_A_M6495_S12_L001_R1_001_12_(paired)_contig_1291	2319	91	9.06	Streptomyces glaucescens strain GLA.O, complete genome
Mix_A_M6495_S12_L001_R1_001_12_(paired)_contig_1522	2591	91	8.2	Marmoricola scoriae strain DSM 22127 genome assembly, chromosome: I
Mix_A_M6495_S12_L001_R1_001_12_(paired)_contig_806	2800	91	7.16	Staphylococcus aureus strain NRS143 chromosome, complete genome
Mix_A_M6495_S12_L001_R1_001_12_(paired)_contig_174	1957	90	10.84	Geodermatophilus obscurus DSM 43160, complete genome
Mix_A_M6495_S12_L001_R1_001_12_(paired)_contig_1782	2268	90	9.56	Modestobacter marinus str. BC501 chromosome, complete genome
Mix_A_M6495_S12_L001_R1_001_12_(paired)_contig_856	2239	90	9.4	Modestobacter marinus str. BC501 chromosome, complete genome
Mix_A_M6495_S12_L001_R1_001_12_(paired)_contig_957	2521	90	8.55	Modestobacter marinus str. BC501 chromosome, complete genome
Mix_A_M6495_S12_L001_R1_001_12_(paired)_contig_1871	2507	90	8.2	Modestobacter marinus str. BC501 chromosome, complete genome
Mix_A_M6495_S12_L001_R1_001_12_(paired)_contig_1625	2675	90	8.17	Geodermatophilus obscurus DSM 43160, complete genome
Mix_A_M6495_S12_L001_R1_001_12_(paired)_contig_1051	3045	90	6.91	Blastococcus saxobsidens DD2 complete genome
Mix_A_M6495_S12_L001_R1_001_12_(paired)_contig_1950	2297	90	9.61	Escherichia coli ATCC 25922, complete genome
Mix_A_M6495_S12_L001_R1_001_12_(paired)_contig_1429	2296	90	9.16	#N/A
Mix_A_M6495_S12_L001_R1_001_12_(paired)_contig_1755	2476	90	7.82	Staphylococcus aureus strain Seattle 1945 isolate G478, complete genome
Mix_A_M6495_S12_L001_R1_001_12_(paired)_contig_1231	2613	90	7.21	Staphylococcus aureus strain NRS143 chromosome, complete genome
Mix_A_M6495_S12_L001_R1_001_12_(paired)_contig_1325	3255	90	6.12	Staphylococcus aureus strain NRS143 chromosome, complete genome
Mix_A_M6495_S12_L001_R1_001_12_(paired)_contig_1855	1857	89	11.36	Modestobacter marinus str. BC501 chromosome, complete genome
Mix_A_M6495_S12_L001_R1_001_12_(paired)_contig_1672	2676	89	8.04	Modestobacter marinus str. BC501 chromosome, complete genome
Mix_A_M6495_S12_L001_R1_001_12_(paired)_contig_379	2823	89	7.45	Modestobacter marinus str. BC501 chromosome, complete genome
Mix_A_M6495_S12_L001_R1_001_12_(paired)_contig_76	1954	89	10.97	Escherichia coli strain PSUO2, complete genome
Mix_A_M6495_S12_L001_R1_001_12_(paired)_contig_1626	2381	89	8.66	Micromonospora echinofusca strain DSM 43913 genome assembly, chromosome: I
Mix_A_M6495_S12_L001_R1_001_12_(paired)_contig_1153	2578	89	7.28	Staphylococcus aureus strain NRS143 chromosome, complete genome
Mix_A_M6495_S12_L001_R1_001_12_(paired)_contig_1878	3038	89	7	Staphylococcus aureus strain NRS143 chromosome, complete genome
Mix_A_M6495_S12_L001_R1_001_12_(paired)_contig_1879	2034	88	10.05	Modestobacter marinus str. BC501 chromosome, complete genome
Mix_A_M6495_S12_L001_R1_001_12_(paired)_contig_606	2139	88	9.59	Geodermatophilus obscurus DSM 43160, complete genome
Mix_A_M6495_S12_L001_R1_001_12_(paired)_contig_1016	1910	88	11.21	Escherichia coli strain PSUO2, complete genome
Mix_A_M6495_S12_L001_R1_001_12_(paired)_contig_2242	2043	88	10.09	Pseudonocardia sp. HH130629-09, complete genome
Mix_A_M6495_S12_L001_R1_001_12_(paired)_contig_1425	2125	88	9.48	Escherichia coli strain Ecol_316, complete genome
Mix_A_M6495_S12_L001_R1_001_12_(paired)_contig_1234	2332	88	8.78	Micromonospora coriariae strain DSM 44875 genome assembly, chromosome: I
Mix_A_M6495_S12_L001_R1_001_12_(paired)_contig_896	2299	87	8.76	Modestobacter marinus str. BC501 chromosome, complete genome
Mix_A_M6495_S12_L001_R1_001_12_(paired)_contig_38	1551	87	13.32	Escherichia coli strain UPEC 26-1, complete genome
Mix_A_M6495_S12_L001_R1_001_12_(paired)_contig_51	2047	87	10.1	Escherichia coli strain UPEC 26-1, complete genome
Mix_A_M6495_S12_L001_R1_001_12_(paired)_contig_601	2124	87	9.62	Clavibacter michiganensis strain PF008, complete genome
Mix_A_M6495_S12_L001_R1_001_12_(paired)_contig_239	2185	87	9.61	Thermobispora bispora DSM 43833, complete genome
Mix_A_M6495_S12_L001_R1_001_12_(paired)_contig_1312	2144	87	9.1	#N/A
Mix_A_M6495_S12_L001_R1_001_12_(paired)_contig_400	2344	87	8.5	Escherichia coli strain 14EC020 chromosome, complete genome
Mix_A_M6495_S12_L001_R1_001_12_(paired)_contig_517	2366	87	7.99	Micromonospora echinaurantiaca strain DSM 43904 genome assembly, chromosome: I
Mix_A_M6495_S12_L001_R1_001_12_(paired)_contig_302	2737	87	7.13	#N/A
Mix_A_M6495_S12_L001_R1_001_12_(paired)_contig_1148	3128	87	6.66	Kitasatospora setae KM-6054 DNA, complete genome
Mix_A_M6495_S12_L001_R1_001_12_(paired)_contig_582	2837	87	6.6	#N/A
Mix_A_M6495_S12_L001_R1_001_12_(paired)_contig_1082	1952	86	10.4	Geodermatophilus obscurus DSM 43160, complete genome
Mix_A_M6495_S12_L001_R1_001_12_(paired)_contig_1018	2213	86	9.44	Blastococcus saxobsidens DD2 complete genome
Mix_A_M6495_S12_L001_R1_001_12_(paired)_contig_1482	2282	86	8.8	Geodermatophilus obscurus DSM 43160, complete genome
Mix_A_M6495_S12_L001_R1_001_12_(paired)_contig_1415	2373	86	8.27	Modestobacter marinus str. BC501 chromosome, complete genome
Mix_A_M6495_S12_L001_R1_001_12_(paired)_contig_1459	2758	86	7.37	Geodermatophilus obscurus DSM 43160, complete genome
Mix_A_M6495_S12_L001_R1_001_12_(paired)_contig_1901	2865	86	7.05	Geodermatophilus obscurus DSM 43160, complete genome
Mix_A_M6495_S12_L001_R1_001_12_(paired)_contig_414	1578	86	13.13	Escherichia coli ATCC 25922, complete genome
Mix_A_M6495_S12_L001_R1_001_12_(paired)_contig_553	1994	86	9.77	#N/A
Mix_A_M6495_S12_L001_R1_001_12_(paired)_contig_1373	2604	86	7.88	Mycobacterium sp. djl-10, complete genome
Mix_A_M6495_S12_L001_R1_001_12_(paired)_contig_2231	3156	86	6.26	Staphylococcus aureus strain Seattle 1945 isolate G478, complete genome
Mix_A_M6495_S12_L001_R1_001_12_(paired)_contig_882	3895	86	5.02	Staphylococcus aureus strain Seattle 1945 isolate G478, complete genome
Mix_A_M6495_S12_L001_R1_001_12_(paired)_contig_623	2671	85	7.77	Modestobacter marinus str. BC501 chromosome, complete genome
Mix_A_M6495_S12_L001_R1_001_12_(paired)_contig_472	2595	85	7.71	Modestobacter marinus str. BC501 chromosome, complete genome
Mix_A_M6495_S12_L001_R1_001_12_(paired)_contig_1107	1254	85	15.61	#N/A
Mix_A_M6495_S12_L001_R1_001_12_(paired)_contig_1045	1989	85	10.3	Escherichia coli BH100N substr. MG2017, complete genome
Mix_A_M6495_S12_L001_R1_001_12_(paired)_contig_796	2886	85	6.77	Staphylococcus aureus strain NRS143 chromosome, complete genome
Mix_A_M6495_S12_L001_R1_001_12_(paired)_contig_356	3165	85	6.11	Staphylococcus aureus strain Seattle 1945 isolate G478, complete genome
Mix_A_M6495_S12_L001_R1_001_12_(paired)_contig_1645	3321	85	5.57	Staphylococcus aureus strain NRS143 chromosome, complete genome
Mix_A_M6495_S12_L001_R1_001_12_(paired)_contig_1638	1776	84	10.93	Geodermatophilus obscurus DSM 43160, complete genome
Mix_A_M6495_S12_L001_R1_001_12_(paired)_contig_1139	1999	84	9.8	Geodermatophilus obscurus DSM 43160, complete genome
Mix_A_M6495_S12_L001_R1_001_12_(paired)_contig_2390	2275	84	8.99	Modestobacter marinus str. BC501 chromosome, complete genome
Mix_A_M6495_S12_L001_R1_001_12_(paired)_contig_283	2346	84	8.56	Modestobacter marinus str. BC501 chromosome, complete genome
Mix_A_M6495_S12_L001_R1_001_12_(paired)_contig_604	2365	84	8.53	Modestobacter marinus str. BC501 chromosome, complete genome
Mix_A_M6495_S12_L001_R1_001_12_(paired)_contig_463	2384	84	8.35	Modestobacter marinus str. BC501 chromosome, complete genome
Mix_A_M6495_S12_L001_R1_001_12_(paired)_contig_1002	2879	84	6.93	Modestobacter marinus str. BC501 chromosome, complete genome
Mix_A_M6495_S12_L001_R1_001_12_(paired)_contig_1341	1848	84	10.52	Escherichia coli strain UPEC 26-1, complete genome
Mix_A_M6495_S12_L001_R1_001_12_(paired)_contig_886	2096	84	9.36	Escherichia coli strain PA45B, complete genome
Mix_A_M6495_S12_L001_R1_001_12_(paired)_contig_732	2097	84	9.18	Staphylococcus aureus strain Seattle 1945 isolate G478, complete genome
Mix_A_M6495_S12_L001_R1_001_12_(paired)_contig_1431	2340	84	8.05	Staphylococcus aureus strain Seattle 1945 isolate G478, complete genome
Mix_A_M6495_S12_L001_R1_001_12_(paired)_contig_127	2930	84	6.52	Staphylococcus aureus strain NRS143 chromosome, complete genome
Mix_A_M6495_S12_L001_R1_001_12_(paired)_contig_1128	3496	84	5.65	Staphylococcus aureus strain Seattle 1945 isolate G478, complete genome
Mix_A_M6495_S12_L001_R1_001_12_(paired)_contig_1481	1849	83	10.18	Modestobacter marinus str. BC501 chromosome, complete genome
Mix_A_M6495_S12_L001_R1_001_12_(paired)_contig_834	2042	83	9.6	Modestobacter marinus str. BC501 chromosome, complete genome
Mix_A_M6495_S12_L001_R1_001_12_(paired)_contig_145	1999	83	8.75	Modestobacter marinus str. BC501 chromosome, complete genome
Mix_A_M6495_S12_L001_R1_001_12_(paired)_contig_397	2275	83	8.34	Geodermatophilus obscurus DSM 43160, complete genome
Mix_A_M6495_S12_L001_R1_001_12_(paired)_contig_2054	2321	83	8.1	Geodermatophilus obscurus DSM 43160, complete genome
Mix_A_M6495_S12_L001_R1_001_12_(paired)_contig_314	2585	83	7.62	Modestobacter marinus str. BC501 chromosome, complete genome
Mix_A_M6495_S12_L001_R1_001_12_(paired)_contig_984	1562	83	13.04	Escherichia coli strain UPEC 26-1, complete genome
Mix_A_M6495_S12_L001_R1_001_12_(paired)_contig_1478	1657	83	11.3	#N/A
Mix_A_M6495_S12_L001_R1_001_12_(paired)_contig_1707	2528	83	7.59	Staphylococcus aureus strain NRS143 chromosome, complete genome
Mix_A_M6495_S12_L001_R1_001_12_(paired)_contig_1747	1764	82	10.72	Modestobacter marinus str. BC501 chromosome, complete genome
Mix_A_M6495_S12_L001_R1_001_12_(paired)_contig_85	2155	82	9.17	Blastococcus saxobsidens DD2 complete genome
Mix_A_M6495_S12_L001_R1_001_12_(paired)_contig_1788	2566	82	7.53	Frankia alni str. ACN14A chromosome, complete sequence
Mix_A_M6495_S12_L001_R1_001_12_(paired)_contig_2462	1692	82	11.25	#N/A
Mix_A_M6495_S12_L001_R1_001_12_(paired)_contig_479	2876	82	6.28	Staphylococcus aureus strain NRS143 chromosome, complete genome
Mix_A_M6495_S12_L001_R1_001_12_(paired)_contig_1194	2283	81	8.25	Modestobacter marinus str. BC501 chromosome, complete genome
Mix_A_M6495_S12_L001_R1_001_12_(paired)_contig_392	2368	81	8.08	Nocardia brasiliensis strain FDAARGOS_352, complete genome
Mix_A_M6495_S12_L001_R1_001_12_(paired)_contig_486	2558	81	7.9	Geodermatophilus obscurus DSM 43160, complete genome
Mix_A_M6495_S12_L001_R1_001_12_(paired)_contig_963	1511	81	12.91	Escherichia coli strain AR_0055, complete genome
Mix_A_M6495_S12_L001_R1_001_12_(paired)_contig_1058	1592	81	11.9	Escherichia coli strain PSUO2, complete genome
Mix_A_M6495_S12_L001_R1_001_12_(paired)_contig_1060	1616	81	11.29	Escherichia coli BH100L substr. MG2017, complete genome
Mix_A_M6495_S12_L001_R1_001_12_(paired)_contig_1829	1953	81	9.17	Escherichia coli strain 1105 chromosome, complete genome
Mix_A_M6495_S12_L001_R1_001_12_(paired)_contig_485	2155	81	8.27	Rhodococcus opacus B4 plasmid pROB01 DNA, complete sequence
Mix_A_M6495_S12_L001_R1_001_12_(paired)_contig_1666	2160	81	7.83	Staphylococcus aureus strain Seattle 1945 isolate G478, complete genome
Mix_A_M6495_S12_L001_R1_001_12_(paired)_contig_413	2622	81	6.43	Staphylococcus aureus strain NRS143 chromosome, complete genome
Mix_A_M6495_S12_L001_R1_001_12_(paired)_contig_231	2313	80	8.26	Geodermatophilus obscurus DSM 43160, complete genome
Mix_A_M6495_S12_L001_R1_001_12_(paired)_contig_1858	2531	80	7.48	Modestobacter marinus str. BC501 chromosome, complete genome
Mix_A_M6495_S12_L001_R1_001_12_(paired)_contig_2087	2490	80	7.24	Geodermatophilus obscurus DSM 43160, complete genome
Mix_A_M6495_S12_L001_R1_001_12_(paired)_contig_1055	2762	80	6.79	Modestobacter marinus str. BC501 chromosome, complete genome
Mix_A_M6495_S12_L001_R1_001_12_(paired)_contig_1392	1520	80	12.82	Escherichia coli strain STEC299 chromosome, complete genome
Mix_A_M6495_S12_L001_R1_001_12_(paired)_contig_364	1412	80	12.25	Clostridium butyricum strain JKY6D1 chromosome 1, complete sequence
Mix_A_M6495_S12_L001_R1_001_12_(paired)_contig_1488	2184	80	8.42	Streptomyces sp. CLI2509, complete genome
Mix_A_M6495_S12_L001_R1_001_12_(paired)_contig_1489	2267	80	8.04	Micromonospora purpureochromogenes strain DSM 43821 genome assembly, chromosome: I
Mix_A_M6495_S12_L001_R1_001_12_(paired)_contig_627	2555	80	7.02	Staphylococcus aureus strain NRS143 chromosome, complete genome
Mix_A_M6495_S12_L001_R1_001_12_(paired)_contig_950	2073	79	8.98	Modestobacter marinus str. BC501 chromosome, complete genome
Mix_A_M6495_S12_L001_R1_001_12_(paired)_contig_1042	1545	79	11.22	Escherichia coli strain UPEC 26-1, complete genome
Mix_A_M6495_S12_L001_R1_001_12_(paired)_contig_653	1787	79	10.68	Escherichia coli M8, complete genome
Mix_A_M6495_S12_L001_R1_001_12_(paired)_contig_1322	1896	79	10	Rhodococcus jostii RHA1, complete genome
Mix_A_M6495_S12_L001_R1_001_12_(paired)_contig_2169	1791	79	9.89	#N/A
Mix_A_M6495_S12_L001_R1_001_12_(paired)_contig_482	1991	79	9.66	Phycicoccus dokdonensis strain DSM 22329 genome assembly, chromosome: I
Mix_A_M6495_S12_L001_R1_001_12_(paired)_contig_96	2478	79	7.27	Staphylococcus aureus strain NRS484 chromosome, complete genome
Mix_A_M6495_S12_L001_R1_001_12_(paired)_contig_1405	2521	79	7.18	Streptomyces sampsonii strain KJ40, complete genome
Mix_A_M6495_S12_L001_R1_001_12_(paired)_contig_409	2758	79	6.61	Staphylococcus aureus strain NRS143 chromosome, complete genome
Mix_A_M6495_S12_L001_R1_001_12_(paired)_contig_752	3335	79	5.53	Staphylococcus aureus strain NRS143 chromosome, complete genome
Mix_A_M6495_S12_L001_R1_001_12_(paired)_contig_530	3304	79	5.49	Staphylococcus aureus strain NRS143 chromosome, complete genome
Mix_A_M6495_S12_L001_R1_001_12_(paired)_contig_1702	1902	78	9.69	Modestobacter marinus str. BC501 chromosome, complete genome
Mix_A_M6495_S12_L001_R1_001_12_(paired)_contig_1688	2081	78	8.98	Modestobacter marinus str. BC501 chromosome, complete genome
Mix_A_M6495_S12_L001_R1_001_12_(paired)_contig_1117	2095	78	8.35	Modestobacter marinus str. BC501 chromosome, complete genome
Mix_A_M6495_S12_L001_R1_001_12_(paired)_contig_1900	2438	78	7.49	Modestobacter marinus str. BC501 chromosome, complete genome
Mix_A_M6495_S12_L001_R1_001_12_(paired)_contig_408	2445	78	7.28	Modestobacter marinus str. BC501 chromosome, complete genome
Mix_A_M6495_S12_L001_R1_001_12_(paired)_contig_196	2310	78	7.17	Modestobacter marinus str. BC501 chromosome, complete genome
Mix_A_M6495_S12_L001_R1_001_12_(paired)_contig_1454	2535	78	6.97	Modestobacter marinus str. BC501 chromosome, complete genome
Mix_A_M6495_S12_L001_R1_001_12_(paired)_contig_737	2851	78	6.34	Blastococcus saxobsidens DD2 complete genome
Mix_A_M6495_S12_L001_R1_001_12_(paired)_contig_1404	1263	78	14.89	Escherichia coli BH100L substr. MG2017, complete genome
Mix_A_M6495_S12_L001_R1_001_12_(paired)_contig_1332	1231	78	14.75	Escherichia coli ATCC 25922, complete genome
Mix_A_M6495_S12_L001_R1_001_12_(paired)_contig_965	1457	78	12.79	#N/A
Mix_A_M6495_S12_L001_R1_001_12_(paired)_contig_1682	1748	78	10.77	Micromonospora narathiwatensis strain DSM 45248 genome assembly, chromosome: I
Mix_A_M6495_S12_L001_R1_001_12_(paired)_contig_310	1774	78	10.36	Escherichia coli strain AR_0017 chromosome, complete genome
Mix_A_M6495_S12_L001_R1_001_12_(paired)_contig_1814	1769	78	9.72	Escherichia coli strain HS13-1 chromosome, complete genome
Mix_A_M6495_S12_L001_R1_001_12_(paired)_contig_202	2172	78	8.22	Streptomyces lydicus strain GS93 isolate 23, complete genome
Mix_A_M6495_S12_L001_R1_001_12_(paired)_contig_1631	1919	77	8.96	Blastococcus saxobsidens DD2 complete genome
Mix_A_M6495_S12_L001_R1_001_12_(paired)_contig_669	2140	77	8.59	Modestobacter marinus str. BC501 chromosome, complete genome
Mix_A_M6495_S12_L001_R1_001_12_(paired)_contig_1979	2048	77	8.45	Modestobacter marinus str. BC501 chromosome, complete genome
Mix_A_M6495_S12_L001_R1_001_12_(paired)_contig_581	2086	77	8.27	Geodermatophilus obscurus DSM 43160, complete genome
Mix_A_M6495_S12_L001_R1_001_12_(paired)_contig_1005	2484	77	7.38	Modestobacter marinus str. BC501 chromosome, complete genome
Mix_A_M6495_S12_L001_R1_001_12_(paired)_contig_699	1536	77	11.73	Streptomyces pactum strain KLBMP 5084, complete genome
Mix_A_M6495_S12_L001_R1_001_12_(paired)_contig_1293	1782	77	9.5	Streptomyces parvulus strain 2297, complete genome
Mix_A_M6495_S12_L001_R1_001_12_(paired)_contig_1447	1829	77	9.48	#N/A
Mix_A_M6495_S12_L001_R1_001_12_(paired)_contig_1350	2525	77	6.69	Staphylococcus aureus strain Seattle 1945 isolate G478, complete genome
Mix_A_M6495_S12_L001_R1_001_12_(paired)_contig_1295	2981	77	6.02	Staphylococcus aureus strain Seattle 1945 isolate G478, complete genome
Mix_A_M6495_S12_L001_R1_001_12_(paired)_contig_1578	2898	77	5.85	Staphylococcus aureus strain Seattle 1945 isolate G478, complete genome
Mix_A_M6495_S12_L001_R1_001_12_(paired)_contig_2080	3128	77	5.83	Staphylococcus aureus strain NRS484 chromosome, complete genome
Mix_A_M6495_S12_L001_R1_001_12_(paired)_contig_308	1486	76	12.2	Modestobacter marinus str. BC501 chromosome, complete genome
Mix_A_M6495_S12_L001_R1_001_12_(paired)_contig_1513	2030	76	8.61	Geodermatophilus obscurus DSM 43160, complete genome
Mix_A_M6495_S12_L001_R1_001_12_(paired)_contig_297	2067	76	8.58	Modestobacter marinus str. BC501 chromosome, complete genome
Mix_A_M6495_S12_L001_R1_001_12_(paired)_contig_2332	2283	76	8.3	Modestobacter marinus str. BC501 chromosome, complete genome
Mix_A_M6495_S12_L001_R1_001_12_(paired)_contig_2384	2376	76	7.22	Modestobacter marinus str. BC501 chromosome, complete genome
Mix_A_M6495_S12_L001_R1_001_12_(paired)_contig_1907	2396	76	7.21	Modestobacter marinus str. BC501 chromosome, complete genome
Mix_A_M6495_S12_L001_R1_001_12_(paired)_contig_1543	1614	76	11.15	Escherichia coli strain MS8345 chromosome, complete genome
Mix_A_M6495_S12_L001_R1_001_12_(paired)_contig_1309	1705	76	10.47	Pseudonocardia sp. EC080625-04, complete genome
Mix_A_M6495_S12_L001_R1_001_12_(paired)_contig_2418	1875	76	9.76	Escherichia coli strain D8, complete genome
Mix_A_M6495_S12_L001_R1_001_12_(paired)_contig_431	1922	76	9.27	Actinoplanes sp. N902-109, complete genome
Mix_A_M6495_S12_L001_R1_001_12_(paired)_contig_225	2100	76	8.6	Microbacterium sp. No. 7, complete genome
Mix_A_M6495_S12_L001_R1_001_12_(paired)_contig_945	2314	76	7.99	Cellulomonas fimi ATCC 484, complete genome
Mix_A_M6495_S12_L001_R1_001_12_(paired)_contig_1448	2445	76	6.65	Staphylococcus aureus strain NRS484 chromosome, complete genome
Mix_A_M6495_S12_L001_R1_001_12_(paired)_contig_993	1466	75	11.7	Modestobacter marinus str. BC501 chromosome, complete genome
Mix_A_M6495_S12_L001_R1_001_12_(paired)_contig_611	2387	75	7.55	Modestobacter marinus str. BC501 chromosome, complete genome
Mix_A_M6495_S12_L001_R1_001_12_(paired)_contig_738	2350	75	7.44	Modestobacter marinus str. BC501 chromosome, complete genome
Mix_A_M6495_S12_L001_R1_001_12_(paired)_contig_1778	2509	75	6.89	Modestobacter marinus str. BC501 chromosome, complete genome
Mix_A_M6495_S12_L001_R1_001_12_(paired)_contig_2199	1288	75	13.56	Escherichia coli strain 1105 chromosome, complete genome
Mix_A_M6495_S12_L001_R1_001_12_(paired)_contig_933	1602	75	10.53	Truepera radiovictrix DSM 17093, complete genome
Mix_A_M6495_S12_L001_R1_001_12_(paired)_contig_1983	1865	75	9.53	Phycicoccus dokdonensis strain DSM 22329 genome assembly, chromosome: I
Mix_A_M6495_S12_L001_R1_001_12_(paired)_contig_2420	2002	75	8.49	Pseudonocardia dioxanivorans CB1190, complete genome
Mix_A_M6495_S12_L001_R1_001_12_(paired)_contig_625	1853	74	8.91	Modestobacter marinus str. BC501 chromosome, complete genome
Mix_A_M6495_S12_L001_R1_001_12_(paired)_contig_1980	2223	74	8.06	Modestobacter marinus str. BC501 chromosome, complete genome
Mix_A_M6495_S12_L001_R1_001_12_(paired)_contig_1115	2198	74	7.9	Modestobacter marinus str. BC501 chromosome, complete genome
Mix_A_M6495_S12_L001_R1_001_12_(paired)_contig_2251	1510	74	10.84	#N/A
Mix_A_M6495_S12_L001_R1_001_12_(paired)_contig_1618	1712	74	10.49	Pimelobacter simplex strain VKM Ac-2033D, complete genome
Mix_A_M6495_S12_L001_R1_001_12_(paired)_contig_994	1794	74	9.35	#N/A
Mix_A_M6495_S12_L001_R1_001_12_(paired)_contig_780	2174	74	8.35	Nakamurella panacisegetis strain P4-7,KCTC 19426,CECT 7604 genome assembly, chromosome: I
Mix_A_M6495_S12_L001_R1_001_12_(paired)_contig_2247	2908	74	5.67	Staphylococcus aureus strain NRS143 chromosome, complete genome
Mix_A_M6495_S12_L001_R1_001_12_(paired)_contig_760	2865	74	5.56	Staphylococcus aureus strain Seattle 1945 isolate G478, complete genome
Mix_A_M6495_S12_L001_R1_001_12_(paired)_contig_1662	1819	73	9.02	Modestobacter marinus str. BC501 chromosome, complete genome
Mix_A_M6495_S12_L001_R1_001_12_(paired)_contig_1760	1951	73	8.84	Geodermatophilus obscurus DSM 43160, complete genome
Mix_A_M6495_S12_L001_R1_001_12_(paired)_contig_1906	2043	73	8.71	Geodermatophilus obscurus DSM 43160, complete genome
Mix_A_M6495_S12_L001_R1_001_12_(paired)_contig_635	2131	73	7.93	Modestobacter marinus str. BC501 chromosome, complete genome
Mix_A_M6495_S12_L001_R1_001_12_(paired)_contig_996	2135	73	7.65	Geodermatophilus obscurus DSM 43160, complete genome
Mix_A_M6495_S12_L001_R1_001_12_(paired)_contig_2083	2143	73	7.58	Modestobacter marinus str. BC501 chromosome, complete genome
Mix_A_M6495_S12_L001_R1_001_12_(paired)_contig_2185	2316	73	7.49	Modestobacter marinus str. BC501 chromosome, complete genome
Mix_A_M6495_S12_L001_R1_001_12_(paired)_contig_2268	2510	73	7.09	Modestobacter marinus str. BC501 chromosome, complete genome
Mix_A_M6495_S12_L001_R1_001_12_(paired)_contig_1555	2800	73	6.18	Modestobacter marinus str. BC501 chromosome, complete genome
Mix_A_M6495_S12_L001_R1_001_12_(paired)_contig_1510	2487	73	5.97	Modestobacter marinus str. BC501 chromosome, complete genome
Mix_A_M6495_S12_L001_R1_001_12_(paired)_contig_1757	1699	73	10.62	Escherichia coli strain UPEC 26-1, complete genome
Mix_A_M6495_S12_L001_R1_001_12_(paired)_contig_2069	1787	73	9.94	Escherichia coli ABU 83972, complete genome
Mix_A_M6495_S12_L001_R1_001_12_(paired)_contig_363	1950	73	8.92	Escherichia coli strain UPEC 26-1, complete genome
Mix_A_M6495_S12_L001_R1_001_12_(paired)_contig_1307	2170	73	8.2	Staphylococcus aureus strain NRS143 chromosome, complete genome
Mix_A_M6495_S12_L001_R1_001_12_(paired)_contig_1052	2028	73	8.02	Staphylococcus aureus strain NRS484 chromosome, complete genome
Mix_A_M6495_S12_L001_R1_001_12_(paired)_contig_1835	1414	72	11.99	Modestobacter marinus str. BC501 chromosome, complete genome
Mix_A_M6495_S12_L001_R1_001_12_(paired)_contig_728	1782	72	9.58	Blastococcus saxobsidens DD2 complete genome
Mix_A_M6495_S12_L001_R1_001_12_(paired)_contig_2050	1721	72	9.28	Modestobacter marinus str. BC501 chromosome, complete genome
Mix_A_M6495_S12_L001_R1_001_12_(paired)_contig_2142	1922	72	8.61	Modestobacter marinus str. BC501 chromosome, complete genome
Mix_A_M6495_S12_L001_R1_001_12_(paired)_contig_1249	1913	72	8.49	Geodermatophilus obscurus DSM 43160, complete genome
Mix_A_M6495_S12_L001_R1_001_12_(paired)_contig_377	1998	72	8.47	Frankineae bacterium MT45 genome assembly, chromosome: I
Mix_A_M6495_S12_L001_R1_001_12_(paired)_contig_299	1986	72	8.09	Geodermatophilus obscurus DSM 43160, complete genome
Mix_A_M6495_S12_L001_R1_001_12_(paired)_contig_804	2082	72	8.03	Geodermatophilus obscurus DSM 43160, complete genome
Mix_A_M6495_S12_L001_R1_001_12_(paired)_contig_911	2064	72	7.69	Modestobacter marinus str. BC501 chromosome, complete genome
Mix_A_M6495_S12_L001_R1_001_12_(paired)_contig_2397	2170	72	7.64	Blastococcus saxobsidens DD2 complete genome
Mix_A_M6495_S12_L001_R1_001_12_(paired)_contig_1883	2413	72	7.11	Modestobacter marinus str. BC501 chromosome, complete genome
Mix_A_M6495_S12_L001_R1_001_12_(paired)_contig_194	2704	72	6.34	Modestobacter marinus str. BC501 chromosome, complete genome
Mix_A_M6495_S12_L001_R1_001_12_(paired)_contig_2216	1098	72	14.36	Staphylococcus aureus strain NRS484 chromosome, complete genome
Mix_A_M6495_S12_L001_R1_001_12_(paired)_contig_362	1231	72	14.09	Escherichia coli strain Ecol_745, complete genome
Mix_A_M6495_S12_L001_R1_001_12_(paired)_contig_1770	1962	72	8.16	Micromonospora echinaurantiaca strain DSM 43904 genome assembly, chromosome: I
Mix_A_M6495_S12_L001_R1_001_12_(paired)_contig_2148	2230	72	7.41	Saccharopolyspora erythraea NRRL2338 complete genome
Mix_A_M6495_S12_L001_R1_001_12_(paired)_contig_1150	2451	72	6.83	Staphylococcus aureus strain Seattle 1945 isolate G478, complete genome
Mix_A_M6495_S12_L001_R1_001_12_(paired)_contig_1097	2261	72	6.38	Clostridium butyricum strain CDC_51208, complete genome
Mix_A_M6495_S12_L001_R1_001_12_(paired)_contig_1604	2395	72	6.23	Staphylococcus aureus strain Seattle 1945 isolate G478, complete genome
Mix_A_M6495_S12_L001_R1_001_12_(paired)_contig_108	2641	72	6.14	Staphylococcus aureus strain NRS143 chromosome, complete genome
Mix_A_M6495_S12_L001_R1_001_12_(paired)_contig_376	1687	71	9.69	Modestobacter marinus str. BC501 chromosome, complete genome
Mix_A_M6495_S12_L001_R1_001_12_(paired)_contig_1421	1676	71	9.6	Modestobacter marinus str. BC501 chromosome, complete genome
Mix_A_M6495_S12_L001_R1_001_12_(paired)_contig_1916	1717	71	9.43	Blastococcus saxobsidens DD2 complete genome
Mix_A_M6495_S12_L001_R1_001_12_(paired)_contig_1236	1814	71	9.33	Modestobacter marinus str. BC501 chromosome, complete genome
Mix_A_M6495_S12_L001_R1_001_12_(paired)_contig_2282	1815	71	9.15	Modestobacter marinus str. BC501 chromosome, complete genome
Mix_A_M6495_S12_L001_R1_001_12_(paired)_contig_1607	1854	71	9.06	Modestobacter marinus str. BC501 chromosome, complete genome
Mix_A_M6495_S12_L001_R1_001_12_(paired)_contig_1960	2145	71	7.76	Modestobacter marinus str. BC501 chromosome, complete genome
Mix_A_M6495_S12_L001_R1_001_12_(paired)_contig_813	2202	71	7.69	Modestobacter marinus str. BC501 chromosome, complete genome
Mix_A_M6495_S12_L001_R1_001_12_(paired)_contig_552	2300	71	7.44	Modestobacter marinus str. BC501 chromosome, complete genome
Mix_A_M6495_S12_L001_R1_001_12_(paired)_contig_1382	2291	71	7.3	Modestobacter marinus str. BC501 chromosome, complete genome
Mix_A_M6495_S12_L001_R1_001_12_(paired)_contig_138	2369	71	7.06	Geodermatophilus obscurus DSM 43160, complete genome
Mix_A_M6495_S12_L001_R1_001_12_(paired)_contig_1474	2653	71	6.11	Blastococcus saxobsidens DD2 complete genome
Mix_A_M6495_S12_L001_R1_001_12_(paired)_contig_1689	2915	71	5.58	Blastococcus saxobsidens DD2 complete genome
Mix_A_M6495_S12_L001_R1_001_12_(paired)_contig_1636	1875	71	9.15	Escherichia coli strain UPEC 26-1, complete genome
Mix_A_M6495_S12_L001_R1_001_12_(paired)_contig_169	1727	71	8.9	Actinoplanes missouriensis 431 DNA, complete genome
Mix_A_M6495_S12_L001_R1_001_12_(paired)_contig_1417	2016	71	8.08	#N/A
Mix_A_M6495_S12_L001_R1_001_12_(paired)_contig_935	2238	71	7.42	Staphylococcus aureus strain NRS143 chromosome, complete genome
Mix_A_M6495_S12_L001_R1_001_12_(paired)_contig_718	2466	71	6.71	Leifsonia sp. 21MFCrub1.1 genome assembly, chromosome: I
Mix_A_M6495_S12_L001_R1_001_12_(paired)_contig_264	1527	70	11.01	Geodermatophilus obscurus DSM 43160, complete genome
Mix_A_M6495_S12_L001_R1_001_12_(paired)_contig_1219	1631	70	10.37	Modestobacter marinus str. BC501 chromosome, complete genome
Mix_A_M6495_S12_L001_R1_001_12_(paired)_contig_826	1717	70	9.26	Modestobacter marinus str. BC501 chromosome, complete genome
Mix_A_M6495_S12_L001_R1_001_12_(paired)_contig_279	1910	70	8.8	Modestobacter marinus str. BC501 chromosome, complete genome
Mix_A_M6495_S12_L001_R1_001_12_(paired)_contig_1949	1944	70	8.25	Blastococcus saxobsidens DD2 complete genome
Mix_A_M6495_S12_L001_R1_001_12_(paired)_contig_1120	2041	70	8.16	Modestobacter marinus str. BC501 chromosome, complete genome
Mix_A_M6495_S12_L001_R1_001_12_(paired)_contig_508	2064	70	7.88	Friedmanniella luteola strain DSM 21741 genome assembly, chromosome: I
Mix_A_M6495_S12_L001_R1_001_12_(paired)_contig_1426	2134	70	7.2	Modestobacter marinus str. BC501 chromosome, complete genome
Mix_A_M6495_S12_L001_R1_001_12_(paired)_contig_1126	2442	70	6.85	Geodermatophilus obscurus DSM 43160, complete genome
Mix_A_M6495_S12_L001_R1_001_12_(paired)_contig_1539	2499	70	6.43	Modestobacter marinus str. BC501 chromosome, complete genome
Mix_A_M6495_S12_L001_R1_001_12_(paired)_contig_1109	2679	70	6.07	Modestobacter marinus str. BC501 chromosome, complete genome
Mix_A_M6495_S12_L001_R1_001_12_(paired)_contig_2044	1094	70	14.94	#N/A
Mix_A_M6495_S12_L001_R1_001_12_(paired)_contig_354	1422	70	11.8	Escherichia coli strain UPEC 26-1, complete genome
Mix_A_M6495_S12_L001_R1_001_12_(paired)_contig_329	1601	70	10.95	Escherichia coli strain STEC299 chromosome, complete genome
Mix_A_M6495_S12_L001_R1_001_12_(paired)_contig_1004	1371	70	10.29	#N/A
Mix_A_M6495_S12_L001_R1_001_12_(paired)_contig_2308	1565	70	9.91	Staphylococcus aureus strain NRS143 chromosome, complete genome
Mix_A_M6495_S12_L001_R1_001_12_(paired)_contig_2151	2229	70	7.5	Escherichia coli strain UPEC 26-1, complete genome
Mix_A_M6495_S12_L001_R1_001_12_(paired)_contig_210	2243	70	6.95	Clostridium butyricum strain JKY6D1 chromosome 1, complete sequence
Mix_A_M6495_S12_L001_R1_001_12_(paired)_contig_1458	2561	70	6.16	Staphylococcus aureus strain NRS143 chromosome, complete genome
Mix_A_M6495_S12_L001_R1_001_12_(paired)_contig_1157	2875	70	5.29	Staphylococcus aureus strain NRS143 chromosome, complete genome
Mix_A_M6495_S12_L001_R1_001_12_(paired)_contig_2125	2979	70	5.29	Staphylococcus aureus strain NRS143 chromosome, complete genome
Mix_A_M6495_S12_L001_R1_001_12_(paired)_contig_1530	1690	69	10.13	Modestobacter marinus str. BC501 chromosome, complete genome
Mix_A_M6495_S12_L001_R1_001_12_(paired)_contig_967	1597	69	9.94	Geodermatophilus obscurus DSM 43160, complete genome
Mix_A_M6495_S12_L001_R1_001_12_(paired)_contig_617	1794	69	9.08	Modestobacter marinus str. BC501 chromosome, complete genome
Mix_A_M6495_S12_L001_R1_001_12_(paired)_contig_1090	1840	69	8.38	Modestobacter marinus str. BC501 chromosome, complete genome
Mix_A_M6495_S12_L001_R1_001_12_(paired)_contig_1795	2017	69	7.96	Geodermatophilus obscurus DSM 43160, complete genome
Mix_A_M6495_S12_L001_R1_001_12_(paired)_contig_469	2141	69	7.89	Modestobacter marinus str. BC501 chromosome, complete genome
Mix_A_M6495_S12_L001_R1_001_12_(paired)_contig_686	2121	69	7.71	Modestobacter marinus str. BC501 chromosome, complete genome
Mix_A_M6495_S12_L001_R1_001_12_(paired)_contig_671	2039	69	7.7	Modestobacter marinus str. BC501 chromosome, complete genome
Mix_A_M6495_S12_L001_R1_001_12_(paired)_contig_1381	2075	69	7.69	Modestobacter marinus str. BC501 chromosome, complete genome
Mix_A_M6495_S12_L001_R1_001_12_(paired)_contig_1953	2251	69	7.4	Geodermatophilus obscurus DSM 43160, complete genome
Mix_A_M6495_S12_L001_R1_001_12_(paired)_contig_992	2518	69	6.2	Geodermatophilus obscurus DSM 43160, complete genome
Mix_A_M6495_S12_L001_R1_001_12_(paired)_contig_312	1543	69	11	Escherichia coli strain UPEC 26-1, complete genome
Mix_A_M6495_S12_L001_R1_001_12_(paired)_contig_1315	1796	69	9.34	Escherichia coli strain UPEC 26-1, complete genome
Mix_A_M6495_S12_L001_R1_001_12_(paired)_contig_1514	1905	69	8.38	Micromonospora coriariae strain DSM 44875 genome assembly, chromosome: I
Mix_A_M6495_S12_L001_R1_001_12_(paired)_contig_1071	2228	69	7.17	Staphylococcus aureus strain NRS143 chromosome, complete genome
Mix_A_M6495_S12_L001_R1_001_12_(paired)_contig_755	2171	69	6.81	Staphylococcus aureus strain Seattle 1945 isolate G478, complete genome
Mix_A_M6495_S12_L001_R1_001_12_(paired)_contig_1776	2360	69	6.44	Staphylococcus aureus strain NRS143 chromosome, complete genome
Mix_A_M6495_S12_L001_R1_001_12_(paired)_contig_2202	2604	69	6	Staphylococcus aureus strain Seattle 1945 isolate G478, complete genome
Mix_A_M6495_S12_L001_R1_001_12_(paired)_contig_1282	3039	69	5.25	Staphylococcus aureus strain Seattle 1945 isolate G478, complete genome
Mix_A_M6495_S12_L001_R1_001_12_(paired)_contig_285	1766	68	9.48	Modestobacter marinus str. BC501 chromosome, complete genome
Mix_A_M6495_S12_L001_R1_001_12_(paired)_contig_1182	1684	68	8.88	Modestobacter marinus str. BC501 chromosome, complete genome
Mix_A_M6495_S12_L001_R1_001_12_(paired)_contig_1690	1817	68	8.8	Friedmanniella luteola strain DSM 21741 genome assembly, chromosome: I
Mix_A_M6495_S12_L001_R1_001_12_(paired)_contig_2043	1781	68	8.8	Modestobacter marinus str. BC501 chromosome, complete genome
Mix_A_M6495_S12_L001_R1_001_12_(paired)_contig_1738	1926	68	8.19	Geodermatophilus obscurus DSM 43160, complete genome
Mix_A_M6495_S12_L001_R1_001_12_(paired)_contig_1627	2109	68	7.26	Modestobacter marinus str. BC501 chromosome, complete genome
Mix_A_M6495_S12_L001_R1_001_12_(paired)_contig_1998	2657	68	5.91	Modestobacter marinus str. BC501 chromosome, complete genome
Mix_A_M6495_S12_L001_R1_001_12_(paired)_contig_1797	1036	68	15.86	Escherichia coli strain 1105 chromosome, complete genome
Mix_A_M6495_S12_L001_R1_001_12_(paired)_contig_2077	1875	68	8.73	Escherichia coli strain UPEC 26-1, complete genome
Mix_A_M6495_S12_L001_R1_001_12_(paired)_contig_1130	1694	68	8.67	Pseudomonas sp. URMO17WK12:I11 genome assembly Shine, chromosome : 1
Mix_A_M6495_S12_L001_R1_001_12_(paired)_contig_2431	2007	68	8.05	#N/A
Mix_A_M6495_S12_L001_R1_001_12_(paired)_contig_1679	2225	68	6.3	Staphylococcus aureus strain Seattle 1945 isolate G478, complete genome
Mix_A_M6495_S12_L001_R1_001_12_(paired)_contig_2220	2768	68	5.85	Staphylococcus aureus strain NRS143 chromosome, complete genome
Mix_A_M6495_S12_L001_R1_001_12_(paired)_contig_549	1511	67	9.54	Geodermatophilus obscurus DSM 43160, complete genome
Mix_A_M6495_S12_L001_R1_001_12_(paired)_contig_1321	1843	67	8.57	Modestobacter marinus str. BC501 chromosome, complete genome
Mix_A_M6495_S12_L001_R1_001_12_(paired)_contig_1558	1856	67	8.17	Modestobacter marinus str. BC501 chromosome, complete genome
Mix_A_M6495_S12_L001_R1_001_12_(paired)_contig_1264	2188	67	7.3	Modestobacter marinus str. BC501 chromosome, complete genome
Mix_A_M6495_S12_L001_R1_001_12_(paired)_contig_2458	2591	67	6.31	Geodermatophilus obscurus DSM 43160, complete genome
Mix_A_M6495_S12_L001_R1_001_12_(paired)_contig_154	1667	67	9.53	Bordetella bronchiseptica strain ATCC BAA-588D-5 chromosome, complete genome
Mix_A_M6495_S12_L001_R1_001_12_(paired)_contig_86	1881	67	8.55	Mycobacterium avium subsp. paratuberculosis strain JII-1961 genome
Mix_A_M6495_S12_L001_R1_001_12_(paired)_contig_1154	1956	67	8.19	Gemmatirosa kalamazoonesis strain KBS708, complete genome
Mix_A_M6495_S12_L001_R1_001_12_(paired)_contig_2319	2352	67	6.4	Staphylococcus aureus strain NRS143 chromosome, complete genome
Mix_A_M6495_S12_L001_R1_001_12_(paired)_contig_827	1578	66	9.83	Modestobacter marinus str. BC501 chromosome, complete genome
Mix_A_M6495_S12_L001_R1_001_12_(paired)_contig_2093	1594	66	9.37	Modestobacter marinus str. BC501 chromosome, complete genome
Mix_A_M6495_S12_L001_R1_001_12_(paired)_contig_995	1924	66	8.4	Blastococcus saxobsidens DD2 complete genome
Mix_A_M6495_S12_L001_R1_001_12_(paired)_contig_1794	1771	66	8.36	Geodermatophilus obscurus DSM 43160, complete genome
Mix_A_M6495_S12_L001_R1_001_12_(paired)_contig_970	1782	66	7.79	Modestobacter marinus str. BC501 chromosome, complete genome
Mix_A_M6495_S12_L001_R1_001_12_(paired)_contig_2013	1972	66	7.71	Modestobacter marinus str. BC501 chromosome, complete genome
Mix_A_M6495_S12_L001_R1_001_12_(paired)_contig_1001	1976	66	7.51	Modestobacter marinus str. BC501 chromosome, complete genome
Mix_A_M6495_S12_L001_R1_001_12_(paired)_contig_1667	2163	66	7.41	Geodermatophilus obscurus DSM 43160, complete genome
Mix_A_M6495_S12_L001_R1_001_12_(paired)_contig_1652	2140	66	7.36	Modestobacter marinus str. BC501 chromosome, complete genome
Mix_A_M6495_S12_L001_R1_001_12_(paired)_contig_757	2081	66	7.29	Blastococcus saxobsidens DD2 complete genome
Mix_A_M6495_S12_L001_R1_001_12_(paired)_contig_1549	2139	66	6.77	Modestobacter marinus str. BC501 chromosome, complete genome
Mix_A_M6495_S12_L001_R1_001_12_(paired)_contig_1129	2536	66	6.41	Modestobacter marinus str. BC501 chromosome, complete genome
Mix_A_M6495_S12_L001_R1_001_12_(paired)_contig_1813	1477	66	10.35	Micromonospora purpureochromogenes strain DSM 43821 genome assembly, chromosome: I
Mix_A_M6495_S12_L001_R1_001_12_(paired)_contig_711	1758	66	8.55	Escherichia coli strain UPEC 26-1, complete genome
Mix_A_M6495_S12_L001_R1_001_12_(paired)_contig_1483	1839	66	7.98	Staphylococcus aureus strain NRS143 chromosome, complete genome
Mix_A_M6495_S12_L001_R1_001_12_(paired)_contig_1608	2043	66	7.96	Plantactinospora sp. KBS50, complete genome
Mix_A_M6495_S12_L001_R1_001_12_(paired)_contig_182	1870	66	7.66	Luteipulveratus mongoliensis strain MN07-A0370 genome
Mix_A_M6495_S12_L001_R1_001_12_(paired)_contig_952	2085	66	7.34	Staphylococcus aureus strain NRS143 chromosome, complete genome
Mix_A_M6495_S12_L001_R1_001_12_(paired)_contig_2017	1606	65	9.97	Modestobacter marinus str. BC501 chromosome, complete genome
Mix_A_M6495_S12_L001_R1_001_12_(paired)_contig_730	1558	65	9.26	Modestobacter marinus str. BC501 chromosome, complete genome
Mix_A_M6495_S12_L001_R1_001_12_(paired)_contig_2056	1690	65	9.23	Modestobacter marinus str. BC501 chromosome, complete genome
Mix_A_M6495_S12_L001_R1_001_12_(paired)_contig_1366	1588	65	9.14	Modestobacter marinus str. BC501 chromosome, complete genome
Mix_A_M6495_S12_L001_R1_001_12_(paired)_contig_1206	1639	65	9.08	Blastococcus saxobsidens DD2 complete genome
Mix_A_M6495_S12_L001_R1_001_12_(paired)_contig_459	1923	65	8.36	Modestobacter marinus str. BC501 chromosome, complete genome
Mix_A_M6495_S12_L001_R1_001_12_(paired)_contig_1407	2072	65	7.77	Modestobacter marinus str. BC501 chromosome, complete genome
Mix_A_M6495_S12_L001_R1_001_12_(paired)_contig_1190	1801	65	7.71	Modestobacter marinus str. BC501 chromosome, complete genome
Mix_A_M6495_S12_L001_R1_001_12_(paired)_contig_518	2094	65	7.48	Modestobacter marinus str. BC501 chromosome, complete genome
Mix_A_M6495_S12_L001_R1_001_12_(paired)_contig_1866	2128	65	7.32	Modestobacter marinus str. BC501 chromosome, complete genome
Mix_A_M6495_S12_L001_R1_001_12_(paired)_contig_350	2115	65	7.25	Modestobacter marinus str. BC501 chromosome, complete genome
Mix_A_M6495_S12_L001_R1_001_12_(paired)_contig_515	2207	65	6.89	Blastococcus saxobsidens DD2 complete genome
Mix_A_M6495_S12_L001_R1_001_12_(paired)_contig_1205	1367	65	11	#N/A
Mix_A_M6495_S12_L001_R1_001_12_(paired)_contig_759	1557	65	10.41	Marmoricola scoriae strain DSM 22127 genome assembly, chromosome: I
Mix_A_M6495_S12_L001_R1_001_12_(paired)_contig_1792	1671	65	9.27	Kocuria turfanensis strain HO-9042 genome
Mix_A_M6495_S12_L001_R1_001_12_(paired)_contig_2499	1982	65	7.79	Marmoricola scoriae strain DSM 22127 genome assembly, chromosome: I
Mix_A_M6495_S12_L001_R1_001_12_(paired)_contig_1186	1961	65	7.45	Friedmanniella sagamiharensis strain DSM 21743 genome assembly, chromosome: I
Mix_A_M6495_S12_L001_R1_001_12_(paired)_contig_492	2127	65	6.71	Rhodococcus jostii RHA1, complete genome
Mix_A_M6495_S12_L001_R1_001_12_(paired)_contig_814	1590	64	9.5	Modestobacter marinus str. BC501 chromosome, complete genome
Mix_A_M6495_S12_L001_R1_001_12_(paired)_contig_1200	1488	64	9.42	Geodermatophilus obscurus DSM 43160, complete genome
Mix_A_M6495_S12_L001_R1_001_12_(paired)_contig_1550	1597	64	9.25	Modestobacter marinus str. BC501 chromosome, complete genome
Mix_A_M6495_S12_L001_R1_001_12_(paired)_contig_1671	1919	64	8.21	Modestobacter marinus str. BC501 chromosome, complete genome
Mix_A_M6495_S12_L001_R1_001_12_(paired)_contig_1131	1775	64	8.03	Geodermatophilus obscurus DSM 43160, complete genome
Mix_A_M6495_S12_L001_R1_001_12_(paired)_contig_1449	1887	64	7.82	Modestobacter marinus str. BC501 chromosome, complete genome
Mix_A_M6495_S12_L001_R1_001_12_(paired)_contig_1703	1834	64	7.77	Modestobacter marinus str. BC501 chromosome, complete genome
Mix_A_M6495_S12_L001_R1_001_12_(paired)_contig_1533	1961	64	7.66	Modestobacter marinus str. BC501 chromosome, complete genome
Mix_A_M6495_S12_L001_R1_001_12_(paired)_contig_236	2029	64	7.34	Modestobacter marinus str. BC501 chromosome, complete genome
Mix_A_M6495_S12_L001_R1_001_12_(paired)_contig_884	1905	64	7.24	Blastococcus saxobsidens DD2 complete genome
Mix_A_M6495_S12_L001_R1_001_12_(paired)_contig_2021	2208	64	7.1	Geodermatophilus obscurus DSM 43160, complete genome
Mix_A_M6495_S12_L001_R1_001_12_(paired)_contig_2157	2098	64	6.98	Modestobacter marinus str. BC501 chromosome, complete genome
Mix_A_M6495_S12_L001_R1_001_12_(paired)_contig_1996	2955	64	5.12	Modestobacter marinus str. BC501 chromosome, complete genome
Mix_A_M6495_S12_L001_R1_001_12_(paired)_contig_2145	1563	64	9.59	Pimelobacter simplex strain VKM Ac-2033D, complete genome
Mix_A_M6495_S12_L001_R1_001_12_(paired)_contig_4	1808	64	8.49	Cryobacterium arcticum strain PAMC 27867 chromosome 1, complete sequence
Mix_A_M6495_S12_L001_R1_001_12_(paired)_contig_542	1759	64	8.43	Serinicoccus sp. JLT9, complete genome
Mix_A_M6495_S12_L001_R1_001_12_(paired)_contig_1037	1764	64	8.25	Staphylococcus aureus strain Seattle 1945 isolate G478, complete genome
Mix_A_M6495_S12_L001_R1_001_12_(paired)_contig_2550	1898	64	7.6	Staphylococcus aureus strain NRS143 chromosome, complete genome
Mix_A_M6495_S12_L001_R1_001_12_(paired)_contig_2265	2129	64	7.17	Streptosporangium roseum DSM 43021, complete genome
Mix_A_M6495_S12_L001_R1_001_12_(paired)_contig_1102	2062	64	6.78	Staphylococcus aureus strain NRS143 chromosome, complete genome
Mix_A_M6495_S12_L001_R1_001_12_(paired)_contig_1819	1659	63	8.94	Modestobacter marinus str. BC501 chromosome, complete genome
Mix_A_M6495_S12_L001_R1_001_12_(paired)_contig_2007	1817	63	8.19	Modestobacter marinus str. BC501 chromosome, complete genome
Mix_A_M6495_S12_L001_R1_001_12_(paired)_contig_924	1869	63	7.82	Modestobacter marinus str. BC501 chromosome, complete genome
Mix_A_M6495_S12_L001_R1_001_12_(paired)_contig_1681	1885	63	7.76	Modestobacter marinus str. BC501 chromosome, complete genome
Mix_A_M6495_S12_L001_R1_001_12_(paired)_contig_999	1857	63	7.43	Modestobacter marinus str. BC501 chromosome, complete genome
Mix_A_M6495_S12_L001_R1_001_12_(paired)_contig_1621	2129	63	6.88	Geodermatophilus obscurus DSM 43160, complete genome
Mix_A_M6495_S12_L001_R1_001_12_(paired)_contig_528	2286	63	6.66	Geodermatophilus obscurus DSM 43160, complete genome
Mix_A_M6495_S12_L001_R1_001_12_(paired)_contig_1674	2315	63	6.38	Modestobacter marinus str. BC501 chromosome, complete genome
Mix_A_M6495_S12_L001_R1_001_12_(paired)_contig_701	1505	63	10.41	Escherichia coli strain UPEC 26-1, complete genome
Mix_A_M6495_S12_L001_R1_001_12_(paired)_contig_2542	1889	63	8.27	Escherichia coli strain AR_0017 chromosome, complete genome
Mix_A_M6495_S12_L001_R1_001_12_(paired)_contig_1161	1903	63	8.03	Amycolatopsis methanolica 239, complete genome
Mix_A_M6495_S12_L001_R1_001_12_(paired)_contig_1599	1513	63	8.01	#N/A
Mix_A_M6495_S12_L001_R1_001_12_(paired)_contig_1512	1794	63	7.83	Staphylococcus aureus strain NRS143 chromosome, complete genome
Mix_A_M6495_S12_L001_R1_001_12_(paired)_contig_1253	2069	63	7.28	Escherichia coli strain UPEC 26-1, complete genome
Mix_A_M6495_S12_L001_R1_001_12_(paired)_contig_1876	2004	63	7.24	Staphylococcus aureus strain Seattle 1945 isolate G478, complete genome
Mix_A_M6495_S12_L001_R1_001_12_(paired)_contig_1028	2076	63	7.09	Cellulosimicrobium cellulans strain PSBB019, complete genome
Mix_A_M6495_S12_L001_R1_001_12_(paired)_contig_1285	1886	63	6.87	Staphylococcus aureus strain NRS143 chromosome, complete genome
Mix_A_M6495_S12_L001_R1_001_12_(paired)_contig_698	2251	63	6.48	Staphylococcus aureus strain Seattle 1945 isolate G478, complete genome
Mix_A_M6495_S12_L001_R1_001_12_(paired)_contig_892	1786	63	6.43	Staphylococcus aureus strain Seattle 1945 isolate G478 plasmid pG478, complete sequence
Mix_A_M6495_S12_L001_R1_001_12_(paired)_contig_1537	2276	63	6.1	Jiangella sp. DSM 45060 genome assembly, chromosome: I
Mix_A_M6495_S12_L001_R1_001_12_(paired)_contig_1877	1618	62	8.9	Modestobacter marinus str. BC501 chromosome, complete genome
Mix_A_M6495_S12_L001_R1_001_12_(paired)_contig_1661	1911	62	7.93	Modestobacter marinus str. BC501 chromosome, complete genome
Mix_A_M6495_S12_L001_R1_001_12_(paired)_contig_334	2058	62	7.36	Geodermatophilus obscurus DSM 43160, complete genome
Mix_A_M6495_S12_L001_R1_001_12_(paired)_contig_1173	2127	62	6.77	Geodermatophilus obscurus DSM 43160, complete genome
Mix_A_M6495_S12_L001_R1_001_12_(paired)_contig_1196	1188	62	12.47	Escherichia coli BH100N substr. MG2017, complete genome
Mix_A_M6495_S12_L001_R1_001_12_(paired)_contig_2298	1221	62	11.87	Sphingomonas sp. NIC1, complete genome
Mix_A_M6495_S12_L001_R1_001_12_(paired)_contig_645	1440	62	10.13	Escherichia coli strain HS13-1 chromosome, complete genome
Mix_A_M6495_S12_L001_R1_001_12_(paired)_contig_683	1707	62	8.54	Micromonospora siamensis strain DSM 45097 genome assembly, chromosome: I
Mix_A_M6495_S12_L001_R1_001_12_(paired)_contig_889	1865	62	7.24	Staphylococcus aureus strain NRS143 chromosome, complete genome
Mix_A_M6495_S12_L001_R1_001_12_(paired)_contig_2205	1984	62	6.98	Staphylococcus aureus strain NRS143 chromosome, complete genome
Mix_A_M6495_S12_L001_R1_001_12_(paired)_contig_1292	2323	62	5.83	Staphylococcus aureus strain NRS143 chromosome, complete genome
Mix_A_M6495_S12_L001_R1_001_12_(paired)_contig_1179	2529	62	5.4	Staphylococcus aureus strain NRS143 chromosome, complete genome
Mix_A_M6495_S12_L001_R1_001_12_(paired)_contig_7	1391	61	9.98	Modestobacter marinus str. BC501 chromosome, complete genome
Mix_A_M6495_S12_L001_R1_001_12_(paired)_contig_1181	1464	61	9.67	Modestobacter marinus str. BC501 chromosome, complete genome
Mix_A_M6495_S12_L001_R1_001_12_(paired)_contig_2351	1451	61	8.62	Modestobacter marinus str. BC501 chromosome, complete genome
Mix_A_M6495_S12_L001_R1_001_12_(paired)_contig_899	1760	61	8.19	Geodermatophilus obscurus DSM 43160, complete genome
Mix_A_M6495_S12_L001_R1_001_12_(paired)_contig_1456	1920	61	7.7	Modestobacter marinus str. BC501 chromosome, complete genome
Mix_A_M6495_S12_L001_R1_001_12_(paired)_contig_1633	2115	61	6.94	Geodermatophilus obscurus DSM 43160, complete genome
Mix_A_M6495_S12_L001_R1_001_12_(paired)_contig_2313	1942	61	6.87	Geodermatophilus obscurus DSM 43160, complete genome
Mix_A_M6495_S12_L001_R1_001_12_(paired)_contig_1185	2163	61	6.55	Modestobacter marinus str. BC501 chromosome, complete genome
Mix_A_M6495_S12_L001_R1_001_12_(paired)_contig_1542	2274	61	6.38	Modestobacter marinus str. BC501 chromosome, complete genome
Mix_A_M6495_S12_L001_R1_001_12_(paired)_contig_496	2188	61	6.17	Modestobacter marinus str. BC501 chromosome, complete genome
Mix_A_M6495_S12_L001_R1_001_12_(paired)_contig_1457	1287	61	11.06	Escherichia coli ATCC 25922, complete genome
Mix_A_M6495_S12_L001_R1_001_12_(paired)_contig_704	1385	61	10.81	Leifsonia sp. 21MFCrub1.1 genome assembly, chromosome: I
Mix_A_M6495_S12_L001_R1_001_12_(paired)_contig_1729	1371	61	10.39	Deinococcus swuensis strain DY59, complete genome
Mix_A_M6495_S12_L001_R1_001_12_(paired)_contig_1122	1762	61	7.97	Staphylococcus aureus strain NRS143 chromosome, complete genome
Mix_A_M6495_S12_L001_R1_001_12_(paired)_contig_828	1689	61	7.92	Kocuria turfanensis strain HO-9042 genome
Mix_A_M6495_S12_L001_R1_001_12_(paired)_contig_1388	1962	61	7.14	Staphylococcus aureus strain NRS143 chromosome, complete genome
Mix_A_M6495_S12_L001_R1_001_12_(paired)_contig_1171	1835	61	6.78	Staphylococcus aureus strain Seattle 1945 isolate G478 plasmid pG478, complete sequence
Mix_A_M6495_S12_L001_R1_001_12_(paired)_contig_1501	2057	61	6.64	Jatrophihabitans sp. GAS493 genome assembly, chromosome: I
Mix_A_M6495_S12_L001_R1_001_12_(paired)_contig_1820	1922	61	6.55	Staphylococcus aureus strain Seattle 1945 isolate G478, complete genome
Mix_A_M6495_S12_L001_R1_001_12_(paired)_contig_971	2072	61	6.46	Staphylococcus aureus strain Seattle 1945 isolate G478, complete genome
Mix_A_M6495_S12_L001_R1_001_12_(paired)_contig_969	2119	61	6.01	Staphylococcus aureus strain Seattle 1945 isolate G477, complete genome
Mix_A_M6495_S12_L001_R1_001_12_(paired)_contig_2166	2517	61	5.56	Staphylococcus aureus strain NRS143 chromosome, complete genome
Mix_A_M6495_S12_L001_R1_001_12_(paired)_contig_367	2649	61	5.31	Staphylococcus aureus strain NRS143 chromosome, complete genome
Mix_A_M6495_S12_L001_R1_001_12_(paired)_contig_960	2609	61	5.29	Clostridium butyricum strain JKY6D1 chromosome 1, complete sequence
Mix_A_M6495_S12_L001_R1_001_12_(paired)_contig_1103	1500	60	9.48	Geodermatophilus obscurus DSM 43160, complete genome
Mix_A_M6495_S12_L001_R1_001_12_(paired)_contig_1969	1625	60	8.54	Geodermatophilus obscurus DSM 43160, complete genome
Mix_A_M6495_S12_L001_R1_001_12_(paired)_contig_2288	1733	60	8.31	Modestobacter marinus str. BC501 chromosome, complete genome
Mix_A_M6495_S12_L001_R1_001_12_(paired)_contig_681	1548	60	8.27	Modestobacter marinus str. BC501 chromosome, complete genome
Mix_A_M6495_S12_L001_R1_001_12_(paired)_contig_2075	1718	60	8.04	Modestobacter marinus str. BC501 chromosome, complete genome
Mix_A_M6495_S12_L001_R1_001_12_(paired)_contig_926	1760	60	7.97	Blastococcus saxobsidens DD2 complete genome
Mix_A_M6495_S12_L001_R1_001_12_(paired)_contig_1753	1893	60	7.92	Modestobacter marinus str. BC501 chromosome, complete genome
Mix_A_M6495_S12_L001_R1_001_12_(paired)_contig_1049	1858	60	7.9	Modestobacter marinus str. BC501 chromosome, complete genome
Mix_A_M6495_S12_L001_R1_001_12_(paired)_contig_1796	1677	60	7.89	Modestobacter marinus str. BC501 chromosome, complete genome
Mix_A_M6495_S12_L001_R1_001_12_(paired)_contig_1301	1785	60	7.83	Modestobacter marinus str. BC501 chromosome, complete genome
Mix_A_M6495_S12_L001_R1_001_12_(paired)_contig_602	1779	60	7.81	Modestobacter marinus str. BC501 chromosome, complete genome
Mix_A_M6495_S12_L001_R1_001_12_(paired)_contig_1620	1802	60	7.62	Modestobacter marinus str. BC501 chromosome, complete genome
Mix_A_M6495_S12_L001_R1_001_12_(paired)_contig_1923	1805	60	7.54	Blastococcus saxobsidens DD2 complete genome
Mix_A_M6495_S12_L001_R1_001_12_(paired)_contig_1922	2038	60	7.31	Blastococcus saxobsidens DD2 complete genome
Mix_A_M6495_S12_L001_R1_001_12_(paired)_contig_1596	1914	60	7.04	Modestobacter marinus str. BC501 chromosome, complete genome
Mix_A_M6495_S12_L001_R1_001_12_(paired)_contig_1862	1033	60	11.54	Clostridium butyricum strain TK520 chromosome 1, complete sequence
Mix_A_M6495_S12_L001_R1_001_12_(paired)_contig_1532	1471	60	9.96	Pimelobacter simplex strain VKM Ac-2033D, complete genome
Mix_A_M6495_S12_L001_R1_001_12_(paired)_contig_1552	1561	60	8.68	Streptomyces katrae strain S3 genome
Mix_A_M6495_S12_L001_R1_001_12_(paired)_contig_244	1638	60	8.38	#N/A
Mix_A_M6495_S12_L001_R1_001_12_(paired)_contig_2057	1872	60	7.35	#N/A
Mix_A_M6495_S12_L001_R1_001_12_(paired)_contig_774	1855	60	7.32	Streptomyces fungicidicus DXP synthase 2 gene, partial cds; cationic amino acid transporter, transcriptional regulator, glycosyltransferase, fatty acid oxidation complex alpha-subunit, acetyl-CoA acetyltransferase, transcriptional regulator, beta-mannosidase, probable sugar transport system sugar-binding lipoprotein, sugar transport system permease proteins, ribonuclease D, two-component response…
Mix_A_M6495_S12_L001_R1_001_12_(paired)_contig_1856	1893	60	7.04	Staphylococcus aureus strain Seattle 1945 isolate G478, complete genome
Mix_A_M6495_S12_L001_R1_001_12_(paired)_contig_335	2298	60	5.94	Staphylococcus aureus strain NRS484 chromosome, complete genome
Mix_A_M6495_S12_L001_R1_001_12_(paired)_contig_394	1287	59	9.63	Modestobacter marinus str. BC501 chromosome, complete genome
Mix_A_M6495_S12_L001_R1_001_12_(paired)_contig_1220	1483	59	9.54	Modestobacter marinus str. BC501 chromosome, complete genome
Mix_A_M6495_S12_L001_R1_001_12_(paired)_contig_1564	1621	59	8.57	Modestobacter marinus str. BC501 chromosome, complete genome
Mix_A_M6495_S12_L001_R1_001_12_(paired)_contig_2126	1528	59	8.28	Modestobacter marinus str. BC501 chromosome, complete genome
Mix_A_M6495_S12_L001_R1_001_12_(paired)_contig_2033	1636	59	8.16	Blastococcus saxobsidens DD2 complete genome
Mix_A_M6495_S12_L001_R1_001_12_(paired)_contig_1940	1732	59	8.01	Friedmanniella sagamiharensis strain DSM 21743 genome assembly, chromosome: I
Mix_A_M6495_S12_L001_R1_001_12_(paired)_contig_736	1887	59	7.05	Modestobacter marinus str. BC501 chromosome, complete genome
Mix_A_M6495_S12_L001_R1_001_12_(paired)_contig_792	1866	59	6.88	Modestobacter marinus str. BC501 chromosome, complete genome
Mix_A_M6495_S12_L001_R1_001_12_(paired)_contig_743	2322	59	6.02	Modestobacter marinus str. BC501 chromosome, complete genome
Mix_A_M6495_S12_L001_R1_001_12_(paired)_contig_729	1184	59	12.48	Escherichia coli strain UPEC 26-1, complete genome
Mix_A_M6495_S12_L001_R1_001_12_(paired)_contig_340	1783	59	8.24	Pseudonocardia sp. AL041005-10, complete genome
Mix_A_M6495_S12_L001_R1_001_12_(paired)_contig_1298	1960	59	7.46	PREDICTED: Sorghum bicolor uncharacterized LOC8055274 (LOC8055274), mRNA
Mix_A_M6495_S12_L001_R1_001_12_(paired)_contig_1880	1804	59	7.24	Micromonospora viridifaciens strain DSM 43909 genome assembly, chromosome: I
Mix_A_M6495_S12_L001_R1_001_12_(paired)_contig_1418	1891	59	7.07	Staphylococcus aureus strain Seattle 1945 isolate G478, complete genome
Mix_A_M6495_S12_L001_R1_001_12_(paired)_contig_1851	1874	59	6.92	Kutzneria albida DSM 43870, complete genome
Mix_A_M6495_S12_L001_R1_001_12_(paired)_contig_1035	1831	59	6.82	Staphylococcus aureus strain NRS484 chromosome, complete genome
Mix_A_M6495_S12_L001_R1_001_12_(paired)_contig_193	2124	59	6.44	Micromonospora viridifaciens strain DSM 43909 genome assembly, chromosome: I
Mix_A_M6495_S12_L001_R1_001_12_(paired)_contig_1419	2263	59	5.79	Staphylococcus aureus strain Seattle 1945 isolate G478, complete genome
Mix_A_M6495_S12_L001_R1_001_12_(paired)_contig_1745	2453	59	5.17	Staphylococcus aureus strain Seattle 1945 isolate G478, complete genome
Mix_A_M6495_S12_L001_R1_001_12_(paired)_contig_1385	1302	58	10.47	Modestobacter marinus str. BC501 chromosome, complete genome
Mix_A_M6495_S12_L001_R1_001_12_(paired)_contig_557	1482	58	9.15	Modestobacter marinus str. BC501 chromosome, complete genome
Mix_A_M6495_S12_L001_R1_001_12_(paired)_contig_1024	1461	58	9.08	Modestobacter marinus str. BC501 chromosome, complete genome
Mix_A_M6495_S12_L001_R1_001_12_(paired)_contig_2052	1485	58	9	Modestobacter marinus str. BC501 chromosome, complete genome
Mix_A_M6495_S12_L001_R1_001_12_(paired)_contig_1175	1502	58	8.63	Modestobacter marinus str. BC501 chromosome, complete genome
Mix_A_M6495_S12_L001_R1_001_12_(paired)_contig_2068	1533	58	8.58	Modestobacter marinus str. BC501 chromosome, complete genome
Mix_A_M6495_S12_L001_R1_001_12_(paired)_contig_214	1714	58	8.4	Modestobacter marinus str. BC501 chromosome, complete genome
Mix_A_M6495_S12_L001_R1_001_12_(paired)_contig_2072	1682	58	8.21	Modestobacter marinus str. BC501 chromosome, complete genome
Mix_A_M6495_S12_L001_R1_001_12_(paired)_contig_939	1709	58	8.02	Modestobacter marinus str. BC501 chromosome, complete genome
Mix_A_M6495_S12_L001_R1_001_12_(paired)_contig_1926	1766	58	7.77	Modestobacter marinus str. BC501 chromosome, complete genome
Mix_A_M6495_S12_L001_R1_001_12_(paired)_contig_2274	1759	58	7.73	Modestobacter marinus str. BC501 chromosome, complete genome
Mix_A_M6495_S12_L001_R1_001_12_(paired)_contig_650	1761	58	7.51	Modestobacter marinus str. BC501 chromosome, complete genome
Mix_A_M6495_S12_L001_R1_001_12_(paired)_contig_2079	1974	58	7.21	Blastococcus saxobsidens DD2 complete genome
Mix_A_M6495_S12_L001_R1_001_12_(paired)_contig_1436	1359	58	10.13	Lentzea guizhouensis strain DHS C013, complete genome
Mix_A_M6495_S12_L001_R1_001_12_(paired)_contig_522	1683	58	8.32	Staphylococcus aureus strain NRS143 chromosome, complete genome
Mix_A_M6495_S12_L001_R1_001_12_(paired)_contig_708	1742	58	7.85	Micromonospora chokoriensis strain DSM 45160 genome assembly, chromosome: I
Mix_A_M6495_S12_L001_R1_001_12_(paired)_contig_1314	1929	58	6.75	Staphylococcus aureus strain NRS143 chromosome, complete genome
Mix_A_M6495_S12_L001_R1_001_12_(paired)_contig_610	1819	58	6.69	Staphylococcus aureus strain NRS143 chromosome, complete genome
Mix_A_M6495_S12_L001_R1_001_12_(paired)_contig_2144	1912	58	6.67	#N/A
Mix_A_M6495_S12_L001_R1_001_12_(paired)_contig_1316	2078	58	6.21	Staphylococcus aureus strain NRS143 chromosome, complete genome
Mix_A_M6495_S12_L001_R1_001_12_(paired)_contig_168	2198	58	5.91	Staphylococcus aureus strain Seattle 1945 isolate G478, complete genome
Mix_A_M6495_S12_L001_R1_001_12_(paired)_contig_24	2166	58	5.59	Staphylococcus aureus strain Seattle 1945 isolate G478, complete genome
Mix_A_M6495_S12_L001_R1_001_12_(paired)_contig_2478	2622	58	5.15	Staphylococcus aureus strain Seattle 1945 isolate G478, complete genome
Mix_A_M6495_S12_L001_R1_001_12_(paired)_contig_1992	1326	57	10.39	Modestobacter marinus str. BC501 chromosome, complete genome
Mix_A_M6495_S12_L001_R1_001_12_(paired)_contig_561	1513	57	8.62	Modestobacter marinus str. BC501 chromosome, complete genome
Mix_A_M6495_S12_L001_R1_001_12_(paired)_contig_1354	1556	57	8.58	Modestobacter marinus str. BC501 chromosome, complete genome
Mix_A_M6495_S12_L001_R1_001_12_(paired)_contig_466	1561	57	8.28	Geodermatophilus obscurus DSM 43160, complete genome
Mix_A_M6495_S12_L001_R1_001_12_(paired)_contig_2098	1813	57	7.56	Modestobacter marinus str. BC501 chromosome, complete genome
Mix_A_M6495_S12_L001_R1_001_12_(paired)_contig_2047	1952	57	7.12	Modestobacter marinus str. BC501 chromosome, complete genome
Mix_A_M6495_S12_L001_R1_001_12_(paired)_contig_1756	1788	57	7.05	Modestobacter marinus str. BC501 chromosome, complete genome
Mix_A_M6495_S12_L001_R1_001_12_(paired)_contig_366	1748	57	7.05	Modestobacter marinus str. BC501 chromosome, complete genome
Mix_A_M6495_S12_L001_R1_001_12_(paired)_contig_282	1910	57	6.81	Modestobacter marinus str. BC501 chromosome, complete genome
Mix_A_M6495_S12_L001_R1_001_12_(paired)_contig_1274	2128	57	5.96	Geodermatophilus obscurus DSM 43160, complete genome
Mix_A_M6495_S12_L001_R1_001_12_(paired)_contig_1968	1313	57	10.17	Escherichia coli ATCC 25922, complete genome
Mix_A_M6495_S12_L001_R1_001_12_(paired)_contig_1036	1478	57	9.26	#N/A
Mix_A_M6495_S12_L001_R1_001_12_(paired)_contig_1445	1517	57	9.07	Micromonospora auratinigra strain DSM 44815 genome assembly, chromosome: I
Mix_A_M6495_S12_L001_R1_001_12_(paired)_contig_1892	1450	57	8.89	Verrucosispora maris AB-18-032, complete genome
Mix_A_M6495_S12_L001_R1_001_12_(paired)_contig_1531	1374	57	8.55	Escherichia coli ATCC 25922, complete genome
Mix_A_M6495_S12_L001_R1_001_12_(paired)_contig_396	1498	57	8.49	Pimelobacter simplex strain VKM Ac-2033D, complete genome
Mix_A_M6495_S12_L001_R1_001_12_(paired)_contig_2051	1427	57	8.45	Pimelobacter simplex strain VKM Ac-2033D, complete genome
Mix_A_M6495_S12_L001_R1_001_12_(paired)_contig_178	1650	57	7.3	Staphylococcus aureus strain NRS484 chromosome, complete genome
Mix_A_M6495_S12_L001_R1_001_12_(paired)_contig_72	1805	57	7.21	Serinicoccus sp. JLT9, complete genome
Mix_A_M6495_S12_L001_R1_001_12_(paired)_contig_389	2211	57	5.83	Staphylococcus aureus strain NRS484 chromosome, complete genome
Mix_A_M6495_S12_L001_R1_001_12_(paired)_contig_2146	2341	57	5.77	Staphylococcus aureus strain NRS143 chromosome, complete genome
Mix_A_M6495_S12_L001_R1_001_12_(paired)_contig_470	2382	57	5.14	Clostridium butyricum strain TK520 chromosome 1, complete sequence
Mix_A_M6495_S12_L001_R1_001_12_(paired)_contig_1228	1387	56	9.97	Blastococcus saxobsidens DD2 complete genome
Mix_A_M6495_S12_L001_R1_001_12_(paired)_contig_2184	1316	56	9.46	Modestobacter marinus str. BC501 chromosome, complete genome
Mix_A_M6495_S12_L001_R1_001_12_(paired)_contig_1832	1412	56	9.03	Geodermatophilus obscurus DSM 43160, complete genome
Mix_A_M6495_S12_L001_R1_001_12_(paired)_contig_535	1490	56	8.37	Modestobacter marinus str. BC501 chromosome, complete genome
Mix_A_M6495_S12_L001_R1_001_12_(paired)_contig_2208	1852	56	7.56	Modestobacter marinus str. BC501 chromosome, complete genome
Mix_A_M6495_S12_L001_R1_001_12_(paired)_contig_140	1719	56	7.29	Geodermatophilus obscurus DSM 43160, complete genome
Mix_A_M6495_S12_L001_R1_001_12_(paired)_contig_746	1811	56	7.06	Modestobacter marinus str. BC501 chromosome, complete genome
Mix_A_M6495_S12_L001_R1_001_12_(paired)_contig_1810	1945	56	6.62	Modestobacter marinus str. BC501 chromosome, complete genome
Mix_A_M6495_S12_L001_R1_001_12_(paired)_contig_327	2086	56	6.54	Modestobacter marinus str. BC501 chromosome, complete genome
Mix_A_M6495_S12_L001_R1_001_12_(paired)_contig_541	2197	56	6.12	Modestobacter marinus str. BC501 chromosome, complete genome
Mix_A_M6495_S12_L001_R1_001_12_(paired)_contig_1959	2481	56	5.38	Modestobacter marinus str. BC501 chromosome, complete genome
Mix_A_M6495_S12_L001_R1_001_12_(paired)_contig_772	1098	56	11.58	Escherichia coli strain HS13-1 chromosome, complete genome
Mix_A_M6495_S12_L001_R1_001_12_(paired)_contig_1619	1486	56	8.92	Saccharothrix espanaensis DSM 44229 complete genome
Mix_A_M6495_S12_L001_R1_001_12_(paired)_contig_1974	1842	56	7.23	Micromonospora inositola strain DSM 43819 genome assembly, chromosome: I
Mix_A_M6495_S12_L001_R1_001_12_(paired)_contig_352	1779	56	6.93	#N/A
Mix_A_M6495_S12_L001_R1_001_12_(paired)_contig_1818	1900	56	6.91	Escherichia coli ATCC 25922, complete genome
Mix_A_M6495_S12_L001_R1_001_12_(paired)_contig_468	1894	56	6.49	Clostridium butyricum strain TK520 chromosome 1, complete sequence
Mix_A_M6495_S12_L001_R1_001_12_(paired)_contig_1465	1975	56	6.41	Staphylococcus aureus strain NRS484 chromosome, complete genome
Mix_A_M6495_S12_L001_R1_001_12_(paired)_contig_1210	1926	56	6.33	Staphylococcus aureus strain NRS143 chromosome, complete genome
Mix_A_M6495_S12_L001_R1_001_12_(paired)_contig_1743	1914	56	6.24	Staphylococcus aureus strain NRS143 chromosome, complete genome
Mix_A_M6495_S12_L001_R1_001_12_(paired)_contig_1610	1352	55	9.39	Geodermatophilus obscurus DSM 43160, complete genome
Mix_A_M6495_S12_L001_R1_001_12_(paired)_contig_2473	1347	55	8.98	Geodermatophilus obscurus DSM 43160, complete genome
Mix_A_M6495_S12_L001_R1_001_12_(paired)_contig_1438	1513	55	8.5	Modestobacter marinus str. BC501 chromosome, complete genome
Mix_A_M6495_S12_L001_R1_001_12_(paired)_contig_1653	1495	55	8.27	Modestobacter marinus str. BC501 chromosome, complete genome
Mix_A_M6495_S12_L001_R1_001_12_(paired)_contig_818	1574	55	8.01	Modestobacter marinus str. BC501 chromosome, complete genome
Mix_A_M6495_S12_L001_R1_001_12_(paired)_contig_512	1694	55	7.88	Modestobacter marinus str. BC501 chromosome, complete genome
Mix_A_M6495_S12_L001_R1_001_12_(paired)_contig_2470	1616	55	7.87	Geodermatophilus obscurus DSM 43160, complete genome
Mix_A_M6495_S12_L001_R1_001_12_(paired)_contig_1962	1685	55	7.76	Modestobacter marinus str. BC501 chromosome, complete genome
Mix_A_M6495_S12_L001_R1_001_12_(paired)_contig_1706	1716	55	7.27	Geodermatophilus obscurus DSM 43160, complete genome
Mix_A_M6495_S12_L001_R1_001_12_(paired)_contig_883	1758	55	7.13	Modestobacter marinus str. BC501 chromosome, complete genome
Mix_A_M6495_S12_L001_R1_001_12_(paired)_contig_2289	1927	55	6.89	Modestobacter marinus str. BC501 chromosome, complete genome
Mix_A_M6495_S12_L001_R1_001_12_(paired)_contig_1360	1924	55	6.87	Modestobacter marinus str. BC501 chromosome, complete genome
Mix_A_M6495_S12_L001_R1_001_12_(paired)_contig_1411	1916	55	6.67	Geodermatophilus obscurus DSM 43160, complete genome
Mix_A_M6495_S12_L001_R1_001_12_(paired)_contig_1894	2040	55	6.44	Modestobacter marinus str. BC501 chromosome, complete genome
Mix_A_M6495_S12_L001_R1_001_12_(paired)_contig_1865	1464	55	9.08	Staphylococcus aureus strain Seattle 1945 isolate G478, complete genome
Mix_A_M6495_S12_L001_R1_001_12_(paired)_contig_1156	1509	55	8.76	Escherichia coli strain UPEC 26-1, complete genome
Mix_A_M6495_S12_L001_R1_001_12_(paired)_contig_1135	1492	55	8.74	Escherichia coli strain UPEC 26-1, complete genome
Mix_A_M6495_S12_L001_R1_001_12_(paired)_contig_1863	1433	55	8.52	Nocardia farcinica genome assembly NCTC11134, chromosome : 1
Mix_A_M6495_S12_L001_R1_001_12_(paired)_contig_2281	1535	55	8.45	Friedmanniella luteola strain DSM 21741 genome assembly, chromosome: I
Mix_A_M6495_S12_L001_R1_001_12_(paired)_contig_1144	1575	55	8.31	Staphylococcus aureus strain NRS143 chromosome, complete genome
Mix_A_M6495_S12_L001_R1_001_12_(paired)_contig_1579	1568	55	8	Azospirillum thiophilum strain BV-S chromosome 4, complete sequence
Mix_A_M6495_S12_L001_R1_001_12_(paired)_contig_1972	1701	55	7.94	Nocardioides dokdonensis FR1436, complete genome
Mix_A_M6495_S12_L001_R1_001_12_(paired)_contig_1570	1657	55	7.69	Microbacterium testaceum StLB037 DNA, complete genome
Mix_A_M6495_S12_L001_R1_001_12_(paired)_contig_1351	1530	55	7.55	Staphylococcus aureus strain SJTUF_J27, complete genome
Mix_A_M6495_S12_L001_R1_001_12_(paired)_contig_1502	1655	55	7.21	Clostridium butyricum strain TK520 chromosome 1, complete sequence
Mix_A_M6495_S12_L001_R1_001_12_(paired)_contig_152	1820	55	7.05	Staphylococcus aureus strain NRS484 chromosome, complete genome
Mix_A_M6495_S12_L001_R1_001_12_(paired)_contig_1127	1972	55	6.39	Saccharopolyspora erythraea NRRL2338 complete genome
Mix_A_M6495_S12_L001_R1_001_12_(paired)_contig_509	1952	55	6.32	Staphylococcus aureus strain NRS143 chromosome, complete genome
Mix_A_M6495_S12_L001_R1_001_12_(paired)_contig_338	2079	55	6.14	Staphylococcus aureus strain NRS143 chromosome, complete genome
Mix_A_M6495_S12_L001_R1_001_12_(paired)_contig_2560	2292	55	5.56	Staphylococcus aureus strain NRS484 chromosome, complete genome
Mix_A_M6495_S12_L001_R1_001_12_(paired)_contig_1821	2369	55	5.29	Staphylococcus aureus strain NRS143 chromosome, complete genome
Mix_A_M6495_S12_L001_R1_001_12_(paired)_contig_1861	1280	54	9.59	Modestobacter marinus str. BC501 chromosome, complete genome
Mix_A_M6495_S12_L001_R1_001_12_(paired)_contig_1455	1301	54	9.57	Geodermatophilus obscurus DSM 43160, complete genome
Mix_A_M6495_S12_L001_R1_001_12_(paired)_contig_2147	1492	54	8.79	Modestobacter marinus str. BC501 chromosome, complete genome
Mix_A_M6495_S12_L001_R1_001_12_(paired)_contig_569	1509	54	8.37	Modestobacter marinus str. BC501 chromosome, complete genome
Mix_A_M6495_S12_L001_R1_001_12_(paired)_contig_1352	1551	54	8.31	Modestobacter marinus str. BC501 chromosome, complete genome
Mix_A_M6495_S12_L001_R1_001_12_(paired)_contig_2277	1511	54	8.08	Modestobacter marinus str. BC501 chromosome, complete genome
Mix_A_M6495_S12_L001_R1_001_12_(paired)_contig_371	1552	54	8.01	Modestobacter marinus str. BC501 chromosome, complete genome
Mix_A_M6495_S12_L001_R1_001_12_(paired)_contig_2303	1442	54	7.93	Modestobacter marinus str. BC501 chromosome, complete genome
Mix_A_M6495_S12_L001_R1_001_12_(paired)_contig_435	1655	54	7.92	Modestobacter marinus str. BC501 chromosome, complete genome
Mix_A_M6495_S12_L001_R1_001_12_(paired)_contig_1123	1582	54	7.92	Modestobacter marinus str. BC501 chromosome, complete genome
Mix_A_M6495_S12_L001_R1_001_12_(paired)_contig_923	1583	54	7.88	Geodermatophilus obscurus DSM 43160, complete genome
Mix_A_M6495_S12_L001_R1_001_12_(paired)_contig_2276	1779	54	6.94	Geodermatophilus obscurus DSM 43160, complete genome
Mix_A_M6495_S12_L001_R1_001_12_(paired)_contig_879	2010	54	6.34	Modestobacter marinus str. BC501 chromosome, complete genome
Mix_A_M6495_S12_L001_R1_001_12_(paired)_contig_1279	2216	54	5.79	Modestobacter marinus str. BC501 chromosome, complete genome
Mix_A_M6495_S12_L001_R1_001_12_(paired)_contig_2053	2169	54	5.54	Modestobacter marinus str. BC501 chromosome, complete genome
Mix_A_M6495_S12_L001_R1_001_12_(paired)_contig_1572	944	54	13.61	Escherichia coli FAP1 genome
Mix_A_M6495_S12_L001_R1_001_12_(paired)_contig_953	1158	54	10.73	#N/A
Mix_A_M6495_S12_L001_R1_001_12_(paired)_contig_2114	1177	54	10.5	Micromonospora echinofusca strain DSM 43913 genome assembly, chromosome: I
Mix_A_M6495_S12_L001_R1_001_12_(paired)_contig_516	1297	54	9.32	Escherichia coli strain UPEC 26-1, complete genome
Mix_A_M6495_S12_L001_R1_001_12_(paired)_contig_1694	1464	54	9.07	Escherichia coli ATCC 25922, complete genome
Mix_A_M6495_S12_L001_R1_001_12_(paired)_contig_2163	1401	54	8.59	Staphylococcus aureus strain NRS143 chromosome, complete genome
Mix_A_M6495_S12_L001_R1_001_12_(paired)_contig_2127	1481	54	8.48	Pseudonocardia sp. AL041005-10, complete genome
Mix_A_M6495_S12_L001_R1_001_12_(paired)_contig_2401	1552	54	8.03	Jatrophihabitans sp. GAS493 genome assembly, chromosome: I
Mix_A_M6495_S12_L001_R1_001_12_(paired)_contig_1159	1549	54	8	Streptomyces scabiei 87.22 complete genome
Mix_A_M6495_S12_L001_R1_001_12_(paired)_contig_1656	1517	54	7.93	Nakamurella multipartita DSM 44233, complete genome
Mix_A_M6495_S12_L001_R1_001_12_(paired)_contig_727	1541	54	7.68	Amycolatopsis japonica strain MG417-CF17, complete genome
Mix_A_M6495_S12_L001_R1_001_12_(paired)_contig_719	1627	54	7.61	Kutzneria albida DSM 43870, complete genome
Mix_A_M6495_S12_L001_R1_001_12_(paired)_contig_1929	1673	54	7.47	Streptomyces glaucescens strain GLA.O, complete genome
Mix_A_M6495_S12_L001_R1_001_12_(paired)_contig_1420	1655	54	7.4	Cellulomonas fimi ATCC 484, complete genome
Mix_A_M6495_S12_L001_R1_001_12_(paired)_contig_1147	1768	54	7.33	#N/A
Mix_A_M6495_S12_L001_R1_001_12_(paired)_contig_1581	1719	54	7.31	Staphylococcus aureus strain NRS143 chromosome, complete genome
Mix_A_M6495_S12_L001_R1_001_12_(paired)_contig_2172	1823	54	7.14	Staphylococcus aureus strain NRS143 chromosome, complete genome
Mix_A_M6495_S12_L001_R1_001_12_(paired)_contig_773	1949	54	6.66	Streptomyces ansochromogenes clone pks7 metabolite biosynthetic gene cluster, complete sequence
Mix_A_M6495_S12_L001_R1_001_12_(paired)_contig_2485	2027	54	6.29	Staphylococcus aureus strain NRS143 chromosome, complete genome
Mix_A_M6495_S12_L001_R1_001_12_(paired)_contig_949	2027	54	6.28	Microbacterium sp. XT11, complete genome
Mix_A_M6495_S12_L001_R1_001_12_(paired)_contig_1422	1980	54	5.97	Clostridium butyricum strain CDC_51208, complete genome
Mix_A_M6495_S12_L001_R1_001_12_(paired)_contig_1377	2137	54	5.78	Staphylococcus aureus strain NRS143 chromosome, complete genome
Mix_A_M6495_S12_L001_R1_001_12_(paired)_contig_621	2193	54	5.53	Staphylococcus aureus strain Seattle 1945 isolate G478, complete genome
Mix_A_M6495_S12_L001_R1_001_12_(paired)_contig_710	2307	54	5.24	Staphylococcus aureus strain NRS143 chromosome, complete genome
Mix_A_M6495_S12_L001_R1_001_12_(paired)_contig_1223	2045	54	5.2	Staphylococcus aureus strain Seattle 1945 isolate G478, complete genome
Mix_A_M6495_S12_L001_R1_001_12_(paired)_contig_2038	1074	53	11.18	Modestobacter marinus str. BC501 chromosome, complete genome
Mix_A_M6495_S12_L001_R1_001_12_(paired)_contig_1568	1658	53	7.37	Geodermatophilus obscurus DSM 43160, complete genome
Mix_A_M6495_S12_L001_R1_001_12_(paired)_contig_513	1681	53	7.13	Blastococcus saxobsidens DD2 complete genome
Mix_A_M6495_S12_L001_R1_001_12_(paired)_contig_136	1740	53	7.02	Geodermatophilus obscurus DSM 43160, complete genome
Mix_A_M6495_S12_L001_R1_001_12_(paired)_contig_1518	1791	53	6.63	Modestobacter marinus str. BC501 chromosome, complete genome
Mix_A_M6495_S12_L001_R1_001_12_(paired)_contig_1238	1869	53	6.6	Modestobacter marinus str. BC501 chromosome, complete genome
Mix_A_M6495_S12_L001_R1_001_12_(paired)_contig_1017	1910	53	6.5	Modestobacter marinus str. BC501 chromosome, complete genome
Mix_A_M6495_S12_L001_R1_001_12_(paired)_contig_937	2126	53	6.04	Blastococcus saxobsidens DD2 complete genome
Mix_A_M6495_S12_L001_R1_001_12_(paired)_contig_100	1241	53	10.34	Escherichia coli strain D8, complete genome
Mix_A_M6495_S12_L001_R1_001_12_(paired)_contig_1902	1213	53	9.64	Streptomyces venezuelae strain NRRL B-65442 genome
Mix_A_M6495_S12_L001_R1_001_12_(paired)_contig_233	1483	53	8.56	Curtobacterium sp. MR_MD2014, complete genome
Mix_A_M6495_S12_L001_R1_001_12_(paired)_contig_1460	1504	53	8.48	Modestobacter marinus str. BC501 chromosome, complete genome
Mix_A_M6495_S12_L001_R1_001_12_(paired)_contig_2161	1518	53	7.85	Modestobacter marinus str. BC501 chromosome, complete genome
Mix_A_M6495_S12_L001_R1_001_12_(paired)_contig_1014	1544	53	7.69	Staphylococcus aureus strain Seattle 1945 isolate G478, complete genome
Mix_A_M6495_S12_L001_R1_001_12_(paired)_contig_1886	1696	53	7.4	Rhodococcus ruber strain YYL chromosome, complete genome
Mix_A_M6495_S12_L001_R1_001_12_(paired)_contig_2480	1812	53	6.36	Staphylococcus aureus strain NRS143 chromosome, complete genome
Mix_A_M6495_S12_L001_R1_001_12_(paired)_contig_2342	2176	53	6.07	Staphylococcus aureus strain NRS143 chromosome, complete genome
Mix_A_M6495_S12_L001_R1_001_12_(paired)_contig_1650	2025	53	5.89	Methylovorus sp. MP688, complete genome
Mix_A_M6495_S12_L001_R1_001_12_(paired)_contig_2120	2125	53	5.86	Kineococcus radiotolerans SRS30216, complete genome
Mix_A_M6495_S12_L001_R1_001_12_(paired)_contig_1759	2092	53	5.56	Staphylococcus aureus strain Seattle 1945 isolate G478, complete genome
Mix_A_M6495_S12_L001_R1_001_12_(paired)_contig_1817	1200	52	10.56	Modestobacter marinus str. BC501 chromosome, complete genome
Mix_A_M6495_S12_L001_R1_001_12_(paired)_contig_2300	1417	52	8.36	Modestobacter marinus str. BC501 chromosome, complete genome
Mix_A_M6495_S12_L001_R1_001_12_(paired)_contig_2045	1516	52	8.34	Modestobacter marinus str. BC501 chromosome, complete genome
Mix_A_M6495_S12_L001_R1_001_12_(paired)_contig_265	1498	52	8.05	Geodermatophilus obscurus DSM 43160, complete genome
Mix_A_M6495_S12_L001_R1_001_12_(paired)_contig_521	1547	52	8.02	Blastococcus saxobsidens DD2 complete genome
Mix_A_M6495_S12_L001_R1_001_12_(paired)_contig_909	1639	52	7.37	Modestobacter marinus str. BC501 chromosome, complete genome
Mix_A_M6495_S12_L001_R1_001_12_(paired)_contig_467	1620	52	7.34	Modestobacter marinus str. BC501 chromosome, complete genome
Mix_A_M6495_S12_L001_R1_001_12_(paired)_contig_1087	1583	52	7.3	Modestobacter marinus str. BC501 chromosome, complete genome
Mix_A_M6495_S12_L001_R1_001_12_(paired)_contig_430	1713	52	7.22	Modestobacter marinus str. BC501 chromosome, complete genome
Mix_A_M6495_S12_L001_R1_001_12_(paired)_contig_2301	1590	52	7.17	Modestobacter marinus str. BC501 chromosome, complete genome
Mix_A_M6495_S12_L001_R1_001_12_(paired)_contig_207	1681	52	7.14	Modestobacter marinus str. BC501 chromosome, complete genome
Mix_A_M6495_S12_L001_R1_001_12_(paired)_contig_11	1679	52	6.99	Geodermatophilus obscurus DSM 43160, complete genome
Mix_A_M6495_S12_L001_R1_001_12_(paired)_contig_684	1626	52	6.92	Geodermatophilus obscurus DSM 43160, complete genome
Mix_A_M6495_S12_L001_R1_001_12_(paired)_contig_2454	1780	52	6.74	Geodermatophilus obscurus DSM 43160, complete genome
Mix_A_M6495_S12_L001_R1_001_12_(paired)_contig_2123	1939	52	6.34	Modestobacter marinus str. BC501 chromosome, complete genome
Mix_A_M6495_S12_L001_R1_001_12_(paired)_contig_1059	1097	52	11.14	Escherichia coli strain FHI_NMBU_03 chromosome, complete genome
Mix_A_M6495_S12_L001_R1_001_12_(paired)_contig_2517	1432	52	8.17	Nakamurella multipartita DSM 44233, complete genome
Mix_A_M6495_S12_L001_R1_001_12_(paired)_contig_1289	1527	52	7.94	Pseudonocardia sp. EC080619-01, complete genome
Mix_A_M6495_S12_L001_R1_001_12_(paired)_contig_1330	1702	52	7.61	Pseudonocardia sp. HH130629-09, complete genome
Mix_A_M6495_S12_L001_R1_001_12_(paired)_contig_277	1556	52	7.55	Microterricola viridarii strain DSM 21772 genome assembly, chromosome: I
Mix_A_M6495_S12_L001_R1_001_12_(paired)_contig_1191	1916	52	6.65	Anaeromyxobacter sp. Fw109-5, complete genome
Mix_A_M6495_S12_L001_R1_001_12_(paired)_contig_677	1902	52	6.08	Staphylococcus aureus strain Seattle 1945 isolate G478, complete genome
Mix_A_M6495_S12_L001_R1_001_12_(paired)_contig_844	2022	52	5.9	Clostridium butyricum strain TK520 chromosome 1, complete sequence
Mix_A_M6495_S12_L001_R1_001_12_(paired)_contig_1398	1813	52	5.87	Clostridium butyricum strain TK520 chromosome 1, complete sequence
Mix_A_M6495_S12_L001_R1_001_12_(paired)_contig_2173	2122	52	5.66	Staphylococcus aureus strain NRS143 chromosome, complete genome
Mix_A_M6495_S12_L001_R1_001_12_(paired)_contig_1589	2068	52	5.4	Clostridium butyricum strain TK520 chromosome 1, complete sequence
Mix_A_M6495_S12_L001_R1_001_12_(paired)_contig_1595	1183	51	10.59	Modestobacter marinus str. BC501 chromosome, complete genome
Mix_A_M6495_S12_L001_R1_001_12_(paired)_contig_1246	1223	51	10.26	Modestobacter marinus str. BC501 chromosome, complete genome
Mix_A_M6495_S12_L001_R1_001_12_(paired)_contig_17	1118	51	9.9	Modestobacter marinus str. BC501 chromosome, complete genome
Mix_A_M6495_S12_L001_R1_001_12_(paired)_contig_1389	1226	51	9.81	Modestobacter marinus str. BC501 chromosome, complete genome
Mix_A_M6495_S12_L001_R1_001_12_(paired)_contig_2262	1207	51	9.45	Modestobacter marinus str. BC501 chromosome, complete genome
Mix_A_M6495_S12_L001_R1_001_12_(paired)_contig_1723	1366	51	9.1	Geodermatophilus obscurus DSM 43160, complete genome
Mix_A_M6495_S12_L001_R1_001_12_(paired)_contig_2327	1340	51	8.85	Geodermatophilus obscurus DSM 43160, complete genome
Mix_A_M6495_S12_L001_R1_001_12_(paired)_contig_1111	1331	51	8.75	Modestobacter marinus str. BC501 chromosome, complete genome
Mix_A_M6495_S12_L001_R1_001_12_(paired)_contig_2263	1596	51	7.75	Modestobacter marinus str. BC501 chromosome, complete genome
Mix_A_M6495_S12_L001_R1_001_12_(paired)_contig_1606	1619	51	7.45	Modestobacter marinus str. BC501 chromosome, complete genome
Mix_A_M6495_S12_L001_R1_001_12_(paired)_contig_1987	1596	51	7.42	Blastococcus saxobsidens DD2 complete genome
Mix_A_M6495_S12_L001_R1_001_12_(paired)_contig_2419	1704	51	7.33	Modestobacter marinus str. BC501 chromosome, complete genome
Mix_A_M6495_S12_L001_R1_001_12_(paired)_contig_442	1555	51	7.18	Modestobacter marinus str. BC501 chromosome, complete genome
Mix_A_M6495_S12_L001_R1_001_12_(paired)_contig_1288	1643	51	7.13	Modestobacter marinus str. BC501 chromosome, complete genome
Mix_A_M6495_S12_L001_R1_001_12_(paired)_contig_1466	1531	51	7.04	Modestobacter marinus str. BC501 chromosome, complete genome
Mix_A_M6495_S12_L001_R1_001_12_(paired)_contig_2295	1718	51	6.99	Modestobacter marinus str. BC501 chromosome, complete genome
Mix_A_M6495_S12_L001_R1_001_12_(paired)_contig_1889	1645	51	6.97	Modestobacter marinus str. BC501 chromosome, complete genome
Mix_A_M6495_S12_L001_R1_001_12_(paired)_contig_1251	1774	51	6.78	Modestobacter marinus str. BC501 chromosome, complete genome
Mix_A_M6495_S12_L001_R1_001_12_(paired)_contig_1569	1812	51	6.68	Modestobacter marinus str. BC501 chromosome, complete genome
Mix_A_M6495_S12_L001_R1_001_12_(paired)_contig_1386	1756	51	6.62	Modestobacter marinus str. BC501 chromosome, complete genome
Mix_A_M6495_S12_L001_R1_001_12_(paired)_contig_1057	1697	51	6.55	Modestobacter marinus str. BC501 chromosome, complete genome
Mix_A_M6495_S12_L001_R1_001_12_(paired)_contig_1695	1848	51	6.39	Modestobacter marinus str. BC501 chromosome, complete genome
Mix_A_M6495_S12_L001_R1_001_12_(paired)_contig_1378	1924	51	6.36	Modestobacter marinus str. BC501 chromosome, complete genome
Mix_A_M6495_S12_L001_R1_001_12_(paired)_contig_1839	2017	51	6.05	Geodermatophilus obscurus DSM 43160, complete genome
Mix_A_M6495_S12_L001_R1_001_12_(paired)_contig_919	2048	51	5.49	Modestobacter marinus str. BC501 chromosome, complete genome
Mix_A_M6495_S12_L001_R1_001_12_(paired)_contig_1380	2119	51	5.45	Geodermatophilus obscurus DSM 43160, complete genome
Mix_A_M6495_S12_L001_R1_001_12_(paired)_contig_1490	1305	51	8.43	Staphylococcus aureus strain NRS484 chromosome, complete genome
Mix_A_M6495_S12_L001_R1_001_12_(paired)_contig_1112	1371	51	8.11	Brachybacterium sp. VM2412 chromosome, complete genome
Mix_A_M6495_S12_L001_R1_001_12_(paired)_contig_1504	1514	51	7.58	#N/A
Mix_A_M6495_S12_L001_R1_001_12_(paired)_contig_2241	1581	51	7.45	Clavibacter michiganensis strain PF008, complete genome
Mix_A_M6495_S12_L001_R1_001_12_(paired)_contig_1577	1635	51	7.36	Clostridium butyricum strain TK520 chromosome 1, complete sequence
Mix_A_M6495_S12_L001_R1_001_12_(paired)_contig_1476	1578	51	7.33	Staphylococcus aureus strain Seattle 1945 isolate G478, complete genome
Mix_A_M6495_S12_L001_R1_001_12_(paired)_contig_1867	1801	51	6.92	Pseudonocardia sp. AL041005-10, complete genome
Mix_A_M6495_S12_L001_R1_001_12_(paired)_contig_1648	1631	51	6.86	Staphylococcus aureus strain Seattle 1945 isolate G478, complete genome
Mix_A_M6495_S12_L001_R1_001_12_(paired)_contig_1124	1851	51	6.51	Staphylococcus aureus strain Seattle 1945 isolate G478, complete genome
Mix_A_M6495_S12_L001_R1_001_12_(paired)_contig_1700	1686	51	6.5	Staphylococcus aureus strain NMR08 chromosome
Mix_A_M6495_S12_L001_R1_001_12_(paired)_contig_1993	1685	51	6.47	Staphylococcus aureus strain NRS484 chromosome, complete genome
Mix_A_M6495_S12_L001_R1_001_12_(paired)_contig_1562	1905	51	5.92	Staphylococcus aureus strain Seattle 1945 isolate G478, complete genome
Mix_A_M6495_S12_L001_R1_001_12_(paired)_contig_1162	2396	51	5.14	Clostridium butyricum strain CDC_51208, complete genome
Mix_A_M6495_S12_L001_R1_001_12_(paired)_contig_589	1249	50	9.04	Modestobacter marinus str. BC501 chromosome, complete genome
Mix_A_M6495_S12_L001_R1_001_12_(paired)_contig_1823	1232	50	9	Blastococcus saxobsidens DD2 complete genome
Mix_A_M6495_S12_L001_R1_001_12_(paired)_contig_137	1488	50	7.28	Geodermatophilus obscurus DSM 43160, complete genome
Mix_A_M6495_S12_L001_R1_001_12_(paired)_contig_1275	1742	50	6.79	Modestobacter marinus str. BC501 chromosome, complete genome
Mix_A_M6495_S12_L001_R1_001_12_(paired)_contig_504	1706	50	6.77	Geodermatophilus obscurus DSM 43160, complete genome
Mix_A_M6495_S12_L001_R1_001_12_(paired)_contig_2402	1712	50	6.76	Modestobacter marinus str. BC501 chromosome, complete genome
Mix_A_M6495_S12_L001_R1_001_12_(paired)_contig_1346	1708	50	6.68	Blastococcus saxobsidens DD2 complete genome
Mix_A_M6495_S12_L001_R1_001_12_(paired)_contig_1928	1775	50	6.55	Modestobacter marinus str. BC501 chromosome, complete genome
Mix_A_M6495_S12_L001_R1_001_12_(paired)_contig_2330	1920	50	6.1	Modestobacter marinus str. BC501 chromosome, complete genome
Mix_A_M6495_S12_L001_R1_001_12_(paired)_contig_2105	1192	50	9.57	#N/A
Mix_A_M6495_S12_L001_R1_001_12_(paired)_contig_1396	1373	50	8.71	Escherichia coli strain FHI_NMBU_03 chromosome, complete genome
Mix_A_M6495_S12_L001_R1_001_12_(paired)_contig_1629	1312	50	8.59	#N/A
Mix_A_M6495_S12_L001_R1_001_12_(paired)_contig_632	1483	50	8.2	Pseudonocardia dioxanivorans CB1190, complete genome
Mix_A_M6495_S12_L001_R1_001_12_(paired)_contig_1280	1506	50	7.78	Amycolatopsis orientalis strain B-37, complete genome
Mix_A_M6495_S12_L001_R1_001_12_(paired)_contig_186	1596	50	7.36	Clostridium butyricum strain CDC_51208, complete genome
Mix_A_M6495_S12_L001_R1_001_12_(paired)_contig_703	1486	50	7.31	Staphylococcus aureus strain NRS143 chromosome, complete genome
Mix_A_M6495_S12_L001_R1_001_12_(paired)_contig_1609	1599	50	7.29	Brachybacterium ginsengisoli strain DCY80 chromosome, complete genome
Mix_A_M6495_S12_L001_R1_001_12_(paired)_contig_2294	1643	50	7.21	Micromonospora sp. WMMA2032 chromosome
Mix_A_M6495_S12_L001_R1_001_12_(paired)_contig_65	1701	50	6.75	Brachybacterium sp. VR2415, complete genome
Mix_A_M6495_S12_L001_R1_001_12_(paired)_contig_1132	1733	50	6.5	Staphylococcus aureus strain NRS143 chromosome, complete genome
Mix_A_M6495_S12_L001_R1_001_12_(paired)_contig_1594	1541	50	6.47	Pseudonocardia sp. AL041005-10, complete genome
Mix_A_M6495_S12_L001_R1_001_12_(paired)_contig_1259	1948	50	6.01	Staphylococcus aureus strain NRS143 chromosome, complete genome
Mix_A_M6495_S12_L001_R1_001_12_(paired)_contig_2009	2110	50	5.46	Staphylococcus aureus strain NRS143 chromosome, complete genome
Mix_A_M6495_S12_L001_R1_001_12_(paired)_contig_696	2154	50	5.36	Staphylococcus aureus strain NRS143 chromosome, complete genome
Mix_A_M6495_S12_L001_R1_001_12_(paired)_contig_2235	1409	49	8.01	Modestobacter marinus str. BC501 chromosome, complete genome
Mix_A_M6495_S12_L001_R1_001_12_(paired)_contig_2382	1538	49	7.37	Modestobacter marinus str. BC501 chromosome, complete genome
Mix_A_M6495_S12_L001_R1_001_12_(paired)_contig_1209	1584	49	7.36	Modestobacter marinus str. BC501 chromosome, complete genome
Mix_A_M6495_S12_L001_R1_001_12_(paired)_contig_1250	1652	49	7.26	Geodermatophilus obscurus DSM 43160, complete genome
Mix_A_M6495_S12_L001_R1_001_12_(paired)_contig_795	1716	49	7.12	Modestobacter marinus str. BC501 chromosome, complete genome
Mix_A_M6495_S12_L001_R1_001_12_(paired)_contig_1480	1546	49	7.03	Geodermatophilus obscurus DSM 43160, complete genome
Mix_A_M6495_S12_L001_R1_001_12_(paired)_contig_2249	1663	49	6.98	Modestobacter marinus str. BC501 chromosome, complete genome
Mix_A_M6495_S12_L001_R1_001_12_(paired)_contig_904	1791	49	6.55	Modestobacter marinus str. BC501 chromosome, complete genome
Mix_A_M6495_S12_L001_R1_001_12_(paired)_contig_2234	1699	49	6.47	Modestobacter marinus str. BC501 chromosome, complete genome
Mix_A_M6495_S12_L001_R1_001_12_(paired)_contig_1143	1876	49	6.21	Geodermatophilus obscurus DSM 43160, complete genome
Mix_A_M6495_S12_L001_R1_001_12_(paired)_contig_2291	1880	49	6	Modestobacter marinus str. BC501 chromosome, complete genome
Mix_A_M6495_S12_L001_R1_001_12_(paired)_contig_1257	1026	49	10.92	Escherichia coli strain UPEC 26-1, complete genome
Mix_A_M6495_S12_L001_R1_001_12_(paired)_contig_1660	1128	49	10.4	Escherichia coli BH100N substr. MG2017, complete genome
Mix_A_M6495_S12_L001_R1_001_12_(paired)_contig_2170	1324	49	8.21	Pimelobacter simplex strain VKM Ac-2033D, complete genome
Mix_A_M6495_S12_L001_R1_001_12_(paired)_contig_1479	1435	49	7.83	Streptomyces puniciscabiei strain TW1S1, complete genome
Mix_A_M6495_S12_L001_R1_001_12_(paired)_contig_2471	1536	49	7.5	Staphylococcus aureus strain Seattle 1945 isolate G478, complete genome
Mix_A_M6495_S12_L001_R1_001_12_(paired)_contig_106	1502	49	7.39	Rhodococcus sp. MTM3W5.2, complete genome
Mix_A_M6495_S12_L001_R1_001_12_(paired)_contig_2137	1638	49	7.19	Staphylococcus aureus strain Seattle 1945 isolate G478, complete genome
Mix_A_M6495_S12_L001_R1_001_12_(paired)_contig_820	1504	49	7.15	Pseudonocardia sp. AL041005-10, complete genome
Mix_A_M6495_S12_L001_R1_001_12_(paired)_contig_1340	1665	49	6.56	Staphylococcus aureus strain NRS143 chromosome, complete genome
Mix_A_M6495_S12_L001_R1_001_12_(paired)_contig_1705	1746	49	6.23	Staphylococcus aureus strain Seattle 1945 isolate G478, complete genome
Mix_A_M6495_S12_L001_R1_001_12_(paired)_contig_2407	1643	49	6.18	Staphylococcus aureus strain Seattle 1945 isolate G478, complete genome
Mix_A_M6495_S12_L001_R1_001_12_(paired)_contig_1764	1579	49	5.79	Staphylococcus aureus strain Seattle 1945 isolate G478, complete genome
Mix_A_M6495_S12_L001_R1_001_12_(paired)_contig_172	2172	49	5.13	Staphylococcus aureus strain NRS484 chromosome, complete genome
Mix_A_M6495_S12_L001_R1_001_12_(paired)_contig_1890	1108	48	10.05	Modestobacter marinus str. BC501 chromosome, complete genome
Mix_A_M6495_S12_L001_R1_001_12_(paired)_contig_2167	1195	48	9.19	Geodermatophilus obscurus DSM 43160, complete genome
Mix_A_M6495_S12_L001_R1_001_12_(paired)_contig_2180	1241	48	8.58	Modestobacter marinus str. BC501 chromosome, complete genome
Mix_A_M6495_S12_L001_R1_001_12_(paired)_contig_2317	1250	48	8.55	Modestobacter marinus str. BC501 chromosome, complete genome
Mix_A_M6495_S12_L001_R1_001_12_(paired)_contig_378	1387	48	8.29	Modestobacter marinus str. BC501 chromosome, complete genome
Mix_A_M6495_S12_L001_R1_001_12_(paired)_contig_644	1401	48	7.87	Blastococcus saxobsidens DD2 complete genome
Mix_A_M6495_S12_L001_R1_001_12_(paired)_contig_849	1363	48	7.83	Geodermatophilus obscurus DSM 43160, complete genome
Mix_A_M6495_S12_L001_R1_001_12_(paired)_contig_1050	1425	48	7.65	Modestobacter marinus str. BC501 chromosome, complete genome
Mix_A_M6495_S12_L001_R1_001_12_(paired)_contig_119	1502	48	7.56	Modestobacter marinus str. BC501 chromosome, complete genome
Mix_A_M6495_S12_L001_R1_001_12_(paired)_contig_416	1492	48	7.14	Modestobacter marinus str. BC501 chromosome, complete genome
Mix_A_M6495_S12_L001_R1_001_12_(paired)_contig_2387	1574	48	6.88	Modestobacter marinus str. BC501 chromosome, complete genome
Mix_A_M6495_S12_L001_R1_001_12_(paired)_contig_2520	1794	48	6.5	Geodermatophilus obscurus DSM 43160, complete genome
Mix_A_M6495_S12_L001_R1_001_12_(paired)_contig_1475	2054	48	5.56	Modestobacter marinus str. BC501 chromosome, complete genome
Mix_A_M6495_S12_L001_R1_001_12_(paired)_contig_1146	1129	48	10.52	Escherichia coli strain Ecol_745, complete genome
Mix_A_M6495_S12_L001_R1_001_12_(paired)_contig_128	1156	48	7.89	Clostridium butyricum strain CDC_51208, complete genome
Mix_A_M6495_S12_L001_R1_001_12_(paired)_contig_864	1488	48	7.83	#N/A
Mix_A_M6495_S12_L001_R1_001_12_(paired)_contig_1665	1467	48	7.39	#N/A
Mix_A_M6495_S12_L001_R1_001_12_(paired)_contig_325	1576	48	7.31	#N/A
Mix_A_M6495_S12_L001_R1_001_12_(paired)_contig_1710	1683	48	6.74	Pimelobacter simplex strain VKM Ac-2033D, complete genome
Mix_A_M6495_S12_L001_R1_001_12_(paired)_contig_401	1605	48	6.68	Staphylococcus aureus strain NRS143 chromosome, complete genome
Mix_A_M6495_S12_L001_R1_001_12_(paired)_contig_179	1706	48	6.56	Staphylococcus aureus strain Seattle 1945 isolate G478, complete genome
Mix_A_M6495_S12_L001_R1_001_12_(paired)_contig_2367	1847	48	6.15	Staphylococcus aureus strain Seattle 1945 isolate G478, complete genome
Mix_A_M6495_S12_L001_R1_001_12_(paired)_contig_1615	1731	48	5.85	Staphylococcus aureus strain Seattle 1945 isolate G478, complete genome
Mix_A_M6495_S12_L001_R1_001_12_(paired)_contig_2067	1844	48	5.74	Staphylococcus aureus strain NRS143 chromosome, complete genome
Mix_A_M6495_S12_L001_R1_001_12_(paired)_contig_1525	1838	48	5.73	Staphylococcus aureus strain NRS143 chromosome, complete genome
Mix_A_M6495_S12_L001_R1_001_12_(paired)_contig_2278	1945	48	5.54	Staphylococcus aureus strain Seattle 1945 isolate G478, complete genome
Mix_A_M6495_S12_L001_R1_001_12_(paired)_contig_1670	1724	48	5.46	Staphylococcus aureus strain NRS143 chromosome, complete genome
Mix_A_M6495_S12_L001_R1_001_12_(paired)_contig_1424	2262	48	5.09	Staphylococcus aureus strain Seattle 1945 isolate G478, complete genome
Mix_A_M6495_S12_L001_R1_001_12_(paired)_contig_1233	1256	47	8.74	Modestobacter marinus str. BC501 chromosome, complete genome
Mix_A_M6495_S12_L001_R1_001_12_(paired)_contig_764	1192	47	8.63	Modestobacter marinus str. BC501 chromosome, complete genome
Mix_A_M6495_S12_L001_R1_001_12_(paired)_contig_1043	1324	47	8.29	Modestobacter marinus str. BC501 chromosome, complete genome
Mix_A_M6495_S12_L001_R1_001_12_(paired)_contig_1063	1377	47	8.13	Geodermatophilus obscurus DSM 43160, complete genome
Mix_A_M6495_S12_L001_R1_001_12_(paired)_contig_2094	1432	47	7.85	Blastococcus saxobsidens DD2 complete genome
Mix_A_M6495_S12_L001_R1_001_12_(paired)_contig_1713	1276	47	7.75	Modestobacter marinus str. BC501 chromosome, complete genome
Mix_A_M6495_S12_L001_R1_001_12_(paired)_contig_1970	1499	47	7.39	Geodermatophilus obscurus DSM 43160, complete genome
Mix_A_M6495_S12_L001_R1_001_12_(paired)_contig_2305	1511	47	7.12	Modestobacter marinus str. BC501 chromosome, complete genome
Mix_A_M6495_S12_L001_R1_001_12_(paired)_contig_1897	1494	47	7.09	Modestobacter marinus str. BC501 chromosome, complete genome
Mix_A_M6495_S12_L001_R1_001_12_(paired)_contig_941	1636	47	6.88	Blastococcus saxobsidens DD2 complete genome
Mix_A_M6495_S12_L001_R1_001_12_(paired)_contig_2086	1654	47	6.75	Modestobacter marinus str. BC501 chromosome, complete genome
Mix_A_M6495_S12_L001_R1_001_12_(paired)_contig_21	1600	47	6.74	Modestobacter marinus str. BC501 chromosome, complete genome
Mix_A_M6495_S12_L001_R1_001_12_(paired)_contig_705	1622	47	6.63	Blastococcus saxobsidens DD2 complete genome
Mix_A_M6495_S12_L001_R1_001_12_(paired)_contig_2349	1735	47	6.38	Modestobacter marinus str. BC501 chromosome, complete genome
Mix_A_M6495_S12_L001_R1_001_12_(paired)_contig_2201	1884	47	5.88	Geodermatophilus obscurus DSM 43160, complete genome
Mix_A_M6495_S12_L001_R1_001_12_(paired)_contig_2003	1066	47	10.64	Saccharopolyspora erythraea NRRL2338 complete genome
Mix_A_M6495_S12_L001_R1_001_12_(paired)_contig_453	1338	47	7.9	Clostridium butyricum strain TK520 chromosome 1, complete sequence
Mix_A_M6495_S12_L001_R1_001_12_(paired)_contig_1565	1461	47	7.83	Streptomyces glaucescens strain GLA.O, complete genome
Mix_A_M6495_S12_L001_R1_001_12_(paired)_contig_2186	1415	47	7.35	Staphylococcus aureus strain NRS143 chromosome, complete genome
Mix_A_M6495_S12_L001_R1_001_12_(paired)_contig_667	1681	47	6.51	Streptomyces sp. CMB-StM0423 chromosome, complete genome
Mix_A_M6495_S12_L001_R1_001_12_(paired)_contig_2109	1607	47	6.48	Staphylococcus aureus strain NRS143 chromosome, complete genome
Mix_A_M6495_S12_L001_R1_001_12_(paired)_contig_1804	1750	47	6.42	#N/A
Mix_A_M6495_S12_L001_R1_001_12_(paired)_contig_2391	1677	47	6.08	Staphylococcus aureus strain NRS143 chromosome, complete genome
Mix_A_M6495_S12_L001_R1_001_12_(paired)_contig_1538	1624	47	5.84	Staphylococcus aureus strain Seattle 1945 isolate G478, complete genome
Mix_A_M6495_S12_L001_R1_001_12_(paired)_contig_1854	1087	46	10.09	Modestobacter marinus str. BC501 chromosome, complete genome
Mix_A_M6495_S12_L001_R1_001_12_(paired)_contig_2117	1070	46	10.01	Modestobacter marinus str. BC501 chromosome, complete genome
Mix_A_M6495_S12_L001_R1_001_12_(paired)_contig_2501	1149	46	9.14	Geodermatophilus obscurus DSM 43160, complete genome
Mix_A_M6495_S12_L001_R1_001_12_(paired)_contig_851	1293	46	8.34	Geodermatophilus obscurus DSM 43160, complete genome
Mix_A_M6495_S12_L001_R1_001_12_(paired)_contig_2116	1377	46	7.9	Modestobacter marinus str. BC501 chromosome, complete genome
Mix_A_M6495_S12_L001_R1_001_12_(paired)_contig_55	1441	46	7.59	Modestobacter marinus str. BC501 chromosome, complete genome
Mix_A_M6495_S12_L001_R1_001_12_(paired)_contig_770	1397	46	7.43	Modestobacter marinus str. BC501 chromosome, complete genome
Mix_A_M6495_S12_L001_R1_001_12_(paired)_contig_2269	1467	46	7.36	Blastococcus saxobsidens DD2 complete genome
Mix_A_M6495_S12_L001_R1_001_12_(paired)_contig_2271	1527	46	7.03	Modestobacter marinus str. BC501 chromosome, complete genome
Mix_A_M6495_S12_L001_R1_001_12_(paired)_contig_1070	1569	46	6.98	Modestobacter marinus str. BC501 chromosome, complete genome
Mix_A_M6495_S12_L001_R1_001_12_(paired)_contig_1541	1645	46	6.71	Modestobacter marinus str. BC501 chromosome, complete genome
Mix_A_M6495_S12_L001_R1_001_12_(paired)_contig_2168	1661	46	6.64	Modestobacter marinus str. BC501 chromosome, complete genome
Mix_A_M6495_S12_L001_R1_001_12_(paired)_contig_1704	1552	46	6.4	Modestobacter marinus str. BC501 chromosome, complete genome
Mix_A_M6495_S12_L001_R1_001_12_(paired)_contig_763	1759	46	6.37	Modestobacter marinus str. BC501 chromosome, complete genome
Mix_A_M6495_S12_L001_R1_001_12_(paired)_contig_436	1130	46	9.22	Alcanivorax xenomutans strain P40, complete genome
Mix_A_M6495_S12_L001_R1_001_12_(paired)_contig_1442	1273	46	8.58	#N/A
Mix_A_M6495_S12_L001_R1_001_12_(paired)_contig_2381	1300	46	7.54	Staphylococcus aureus strain NRS143 chromosome, complete genome
Mix_A_M6495_S12_L001_R1_001_12_(paired)_contig_2039	1289	46	7.54	Sorangium cellulosum So0157-2, complete genome
Mix_A_M6495_S12_L001_R1_001_12_(paired)_contig_2361	1585	46	6.75	Staphylococcus aureus strain NRS484 chromosome, complete genome
Mix_A_M6495_S12_L001_R1_001_12_(paired)_contig_1891	1481	46	6.74	Clostridium butyricum strain TOA chromosome 1, complete sequence
Mix_A_M6495_S12_L001_R1_001_12_(paired)_contig_2346	1507	46	6.72	Staphylococcus aureus strain NRS143 chromosome, complete genome
Mix_A_M6495_S12_L001_R1_001_12_(paired)_contig_1913	1587	46	6.68	Staphylococcus aureus strain NRS143 chromosome, complete genome
Mix_A_M6495_S12_L001_R1_001_12_(paired)_contig_1099	1692	46	6.5	Staphylococcus aureus strain NRS143 chromosome, complete genome
Mix_A_M6495_S12_L001_R1_001_12_(paired)_contig_1932	1563	46	6.45	Staphylococcus aureus strain NRS143 chromosome, complete genome
Mix_A_M6495_S12_L001_R1_001_12_(paired)_contig_631	1746	46	6.34	Staphylococcus aureus strain Seattle 1945 isolate G478, complete genome
Mix_A_M6495_S12_L001_R1_001_12_(paired)_contig_1917	1686	46	6.23	Nocardia terpenica strain NC_YFY_NT001 chromosome, complete genome
Mix_A_M6495_S12_L001_R1_001_12_(paired)_contig_2412	1452	46	5.85	Staphylococcus aureus strain NRS484 chromosome, complete genome
Mix_A_M6495_S12_L001_R1_001_12_(paired)_contig_614	1785	46	5.72	Staphylococcus aureus strain Seattle 1945 isolate G478, complete genome
Mix_A_M6495_S12_L001_R1_001_12_(paired)_contig_2066	1693	46	5.7	Staphylococcus aureus strain Seattle 1945 isolate G478, complete genome
Mix_A_M6495_S12_L001_R1_001_12_(paired)_contig_2059	1871	46	5.59	Staphylococcus aureus strain NRS484 chromosome, complete genome
Mix_A_M6495_S12_L001_R1_001_12_(paired)_contig_1752	1078	45	9.55	Modestobacter marinus str. BC501 chromosome, complete genome
Mix_A_M6495_S12_L001_R1_001_12_(paired)_contig_2422	1164	45	8.99	Geodermatophilus obscurus DSM 43160, complete genome
Mix_A_M6495_S12_L001_R1_001_12_(paired)_contig_1358	1260	45	8.03	Modestobacter marinus str. BC501 chromosome, complete genome
Mix_A_M6495_S12_L001_R1_001_12_(paired)_contig_2334	1290	45	7.99	Geodermatophilus obscurus DSM 43160, complete genome
Mix_A_M6495_S12_L001_R1_001_12_(paired)_contig_1802	1364	45	7.88	Modestobacter marinus str. BC501 chromosome, complete genome
Mix_A_M6495_S12_L001_R1_001_12_(paired)_contig_1742	1356	45	7.82	Modestobacter marinus str. BC501 chromosome, complete genome
Mix_A_M6495_S12_L001_R1_001_12_(paired)_contig_2255	1348	45	7.67	Modestobacter marinus str. BC501 chromosome, complete genome
Mix_A_M6495_S12_L001_R1_001_12_(paired)_contig_693	1399	45	7.59	Modestobacter marinus str. BC501 chromosome, complete genome
Mix_A_M6495_S12_L001_R1_001_12_(paired)_contig_1884	1386	45	7.41	Modestobacter marinus str. BC501 chromosome, complete genome
Mix_A_M6495_S12_L001_R1_001_12_(paired)_contig_2415	1511	45	7.29	Modestobacter marinus str. BC501 chromosome, complete genome
Mix_A_M6495_S12_L001_R1_001_12_(paired)_contig_286	1513	45	7.27	Modestobacter marinus str. BC501 chromosome, complete genome
Mix_A_M6495_S12_L001_R1_001_12_(paired)_contig_1172	1529	45	7.17	Modestobacter marinus str. BC501 chromosome, complete genome
Mix_A_M6495_S12_L001_R1_001_12_(paired)_contig_1560	1525	45	6.98	Modestobacter marinus str. BC501 chromosome, complete genome
Mix_A_M6495_S12_L001_R1_001_12_(paired)_contig_2225	1526	45	6.91	Geodermatophilus obscurus DSM 43160, complete genome
Mix_A_M6495_S12_L001_R1_001_12_(paired)_contig_1213	1523	45	6.71	Modestobacter marinus str. BC501 chromosome, complete genome
Mix_A_M6495_S12_L001_R1_001_12_(paired)_contig_2181	1545	45	6.55	Modestobacter marinus str. BC501 chromosome, complete genome
Mix_A_M6495_S12_L001_R1_001_12_(paired)_contig_399	1728	45	6.47	Modestobacter marinus str. BC501 chromosome, complete genome
Mix_A_M6495_S12_L001_R1_001_12_(paired)_contig_391	1692	45	6.45	Modestobacter marinus str. BC501 chromosome, complete genome
Mix_A_M6495_S12_L001_R1_001_12_(paired)_contig_1061	1591	45	6.42	Modestobacter marinus str. BC501 chromosome, complete genome
Mix_A_M6495_S12_L001_R1_001_12_(paired)_contig_1030	1740	45	6.21	Geodermatophilus obscurus DSM 43160, complete genome
Mix_A_M6495_S12_L001_R1_001_12_(paired)_contig_914	1823	45	6.08	Modestobacter marinus str. BC501 chromosome, complete genome
Mix_A_M6495_S12_L001_R1_001_12_(paired)_contig_250	1683	45	5.94	Modestobacter marinus str. BC501 chromosome, complete genome
Mix_A_M6495_S12_L001_R1_001_12_(paired)_contig_1085	1792	45	5.69	Geodermatophilus obscurus DSM 43160, complete genome
Mix_A_M6495_S12_L001_R1_001_12_(paired)_contig_1888	1961	45	5.51	Modestobacter marinus str. BC501 chromosome, complete genome
Mix_A_M6495_S12_L001_R1_001_12_(paired)_contig_1721	1034	45	10.69	Escherichia coli strain UPEC 26-1, complete genome
Mix_A_M6495_S12_L001_R1_001_12_(paired)_contig_720	1027	45	9.81	#N/A
Mix_A_M6495_S12_L001_R1_001_12_(paired)_contig_1584	1197	45	8.73	Actinopolymorpha singaporensis strain DSM 22024 genome assembly, chromosome: I
Mix_A_M6495_S12_L001_R1_001_12_(paired)_contig_595	1215	45	8.52	Stenotrophomonas maltophilia strain AA1, complete genome
Mix_A_M6495_S12_L001_R1_001_12_(paired)_contig_1790	1201	45	8.42	Allokutzneria albata strain DSM 44149 genome assembly, chromosome: I
Mix_A_M6495_S12_L001_R1_001_12_(paired)_contig_2273	1270	45	8.09	Streptomyces xinghaiensis S187 chromosome, complete genome
Mix_A_M6495_S12_L001_R1_001_12_(paired)_contig_2250	1286	45	8.03	#N/A
Mix_A_M6495_S12_L001_R1_001_12_(paired)_contig_2082	1377	45	7.93	Plantactinospora sp. KBS50, complete genome
Mix_A_M6495_S12_L001_R1_001_12_(paired)_contig_2515	1381	45	7.84	Staphylococcus aureus strain NRS143 chromosome, complete genome
Mix_A_M6495_S12_L001_R1_001_12_(paired)_contig_2015	1346	45	7.57	Micromonospora krabiensis strain DSM 45344 genome assembly, chromosome: I
Mix_A_M6495_S12_L001_R1_001_12_(paired)_contig_1013	1374	45	7.38	Saccharopolyspora erythraea NRRL2338 complete genome
Mix_A_M6495_S12_L001_R1_001_12_(paired)_contig_1395	1556	45	6.69	Staphylococcus aureus strain NRS143 chromosome, complete genome
Mix_A_M6495_S12_L001_R1_001_12_(paired)_contig_599	1641	45	6.67	Micromonospora auratinigra strain DSM 44815 genome assembly, chromosome: I
Mix_A_M6495_S12_L001_R1_001_12_(paired)_contig_1831	1513	45	6.53	Staphylococcus aureus strain NRS143 chromosome, complete genome
Mix_A_M6495_S12_L001_R1_001_12_(paired)_contig_2372	1598	45	6.51	Staphylococcus aureus strain Seattle 1945 isolate G478, complete genome
Mix_A_M6495_S12_L001_R1_001_12_(paired)_contig_478	1433	45	6.5	Staphylococcus aureus strain Seattle 1945 isolate G478, complete genome
Mix_A_M6495_S12_L001_R1_001_12_(paired)_contig_1019	1610	45	6.46	#N/A
Mix_A_M6495_S12_L001_R1_001_12_(paired)_contig_1203	1621	45	6.43	Actinoplanes friuliensis DSM 7358, complete genome
Mix_A_M6495_S12_L001_R1_001_12_(paired)_contig_1632	1763	45	6.04	Staphylococcus aureus strain NRS143 chromosome, complete genome
Mix_A_M6495_S12_L001_R1_001_12_(paired)_contig_1733	1759	45	5.96	Methylobacterium extorquens CM4, complete genome
Mix_A_M6495_S12_L001_R1_001_12_(paired)_contig_2182	1814	45	5.54	Staphylococcus aureus strain NRS143 chromosome, complete genome
Mix_A_M6495_S12_L001_R1_001_12_(paired)_contig_1720	1806	45	5.47	Staphylococcus aureus strain MRSA107 chromosome, complete genome
Mix_A_M6495_S12_L001_R1_001_12_(paired)_contig_1777	1130	44	9.22	Modestobacter marinus str. BC501 chromosome, complete genome
Mix_A_M6495_S12_L001_R1_001_12_(paired)_contig_532	1277	44	8.24	Geodermatophilus obscurus DSM 43160, complete genome
Mix_A_M6495_S12_L001_R1_001_12_(paired)_contig_2101	1335	44	8.08	Modestobacter marinus str. BC501 chromosome, complete genome
Mix_A_M6495_S12_L001_R1_001_12_(paired)_contig_1761	1346	44	7.82	Modestobacter marinus str. BC501 chromosome, complete genome
Mix_A_M6495_S12_L001_R1_001_12_(paired)_contig_2275	1345	44	7.81	Modestobacter marinus str. BC501 chromosome, complete genome
Mix_A_M6495_S12_L001_R1_001_12_(paired)_contig_1271	1224	44	7.72	Blastococcus saxobsidens DD2 complete genome
Mix_A_M6495_S12_L001_R1_001_12_(paired)_contig_2304	1410	44	7.52	Blastococcus saxobsidens DD2 complete genome
Mix_A_M6495_S12_L001_R1_001_12_(paired)_contig_1781	1353	44	7.51	Modestobacter marinus str. BC501 chromosome, complete genome
Mix_A_M6495_S12_L001_R1_001_12_(paired)_contig_766	1302	44	7.47	Modestobacter marinus str. BC501 chromosome, complete genome
Mix_A_M6495_S12_L001_R1_001_12_(paired)_contig_1324	1385	44	7.45	Modestobacter marinus str. BC501 chromosome, complete genome
Mix_A_M6495_S12_L001_R1_001_12_(paired)_contig_583	1473	44	7.4	Modestobacter marinus str. BC501 chromosome, complete genome
Mix_A_M6495_S12_L001_R1_001_12_(paired)_contig_2477	1263	44	7.34	Geodermatophilus obscurus DSM 43160, complete genome
Mix_A_M6495_S12_L001_R1_001_12_(paired)_contig_1064	1393	44	7.3	Blastococcus saxobsidens DD2 complete genome
Mix_A_M6495_S12_L001_R1_001_12_(paired)_contig_221	1456	44	7.24	Geodermatophilus obscurus DSM 43160, complete genome
Mix_A_M6495_S12_L001_R1_001_12_(paired)_contig_1651	1423	44	7.18	Modestobacter marinus str. BC501 chromosome, complete genome
Mix_A_M6495_S12_L001_R1_001_12_(paired)_contig_1484	1475	44	6.92	Modestobacter marinus str. BC501 chromosome, complete genome
Mix_A_M6495_S12_L001_R1_001_12_(paired)_contig_2128	1586	44	6.54	Modestobacter marinus str. BC501 chromosome, complete genome
Mix_A_M6495_S12_L001_R1_001_12_(paired)_contig_2354	1588	44	6.48	Geodermatophilus obscurus DSM 43160, complete genome
Mix_A_M6495_S12_L001_R1_001_12_(paired)_contig_2468	1662	44	6.3	Modestobacter marinus str. BC501 chromosome, complete genome
Mix_A_M6495_S12_L001_R1_001_12_(paired)_contig_90	1674	44	6.25	Modestobacter marinus str. BC501 chromosome, complete genome
Mix_A_M6495_S12_L001_R1_001_12_(paired)_contig_2106	1146	44	9.15	Arthrobacter sp. 11W110_air genome assembly PRJEB5507_assembly_1, scaffold CONTIG000003
Mix_A_M6495_S12_L001_R1_001_12_(paired)_contig_1731	1186	44	8.43	Prauserella marina strain DSM 45268, complete genome
Mix_A_M6495_S12_L001_R1_001_12_(paired)_contig_407	1327	44	8.14	#N/A
Mix_A_M6495_S12_L001_R1_001_12_(paired)_contig_916	1346	44	7.74	Mycobacterium vaccae 95051, complete genome
Mix_A_M6495_S12_L001_R1_001_12_(paired)_contig_1520	1317	44	7.28	Staphylococcus aureus strain NRS143 chromosome, complete genome
Mix_A_M6495_S12_L001_R1_001_12_(paired)_contig_2347	1311	44	6.82	Clostridium butyricum strain CDC_51208, complete genome
Mix_A_M6495_S12_L001_R1_001_12_(paired)_contig_2437	1486	44	6.42	Pseudonocardia sp. EC080619-01, complete genome
Mix_A_M6495_S12_L001_R1_001_12_(paired)_contig_2549	1565	44	6.42	Staphylococcus aureus strain Seattle 1945 isolate G478, complete genome
Mix_A_M6495_S12_L001_R1_001_12_(paired)_contig_1833	1525	44	6.3	Staphylococcus aureus strain NRS143 chromosome, complete genome
Mix_A_M6495_S12_L001_R1_001_12_(paired)_contig_2037	1387	44	5.94	Staphylococcus aureus strain NRS484 chromosome, complete genome
Mix_A_M6495_S12_L001_R1_001_12_(paired)_contig_749	1081	43	9.6	Geodermatophilus obscurus DSM 43160, complete genome
Mix_A_M6495_S12_L001_R1_001_12_(paired)_contig_1327	1128	43	8.71	Modestobacter marinus str. BC501 chromosome, complete genome
Mix_A_M6495_S12_L001_R1_001_12_(paired)_contig_807	1067	43	8.42	Geodermatophilus obscurus DSM 43160, complete genome
Mix_A_M6495_S12_L001_R1_001_12_(paired)_contig_2153	1253	43	8.39	Modestobacter marinus str. BC501 chromosome, complete genome
Mix_A_M6495_S12_L001_R1_001_12_(paired)_contig_2316	1261	43	8.23	Geodermatophilus obscurus DSM 43160, complete genome
Mix_A_M6495_S12_L001_R1_001_12_(paired)_contig_975	1306	43	7.73	Modestobacter marinus str. BC501 chromosome, complete genome
Mix_A_M6495_S12_L001_R1_001_12_(paired)_contig_1256	1366	43	7.6	Geodermatophilus obscurus DSM 43160, complete genome
Mix_A_M6495_S12_L001_R1_001_12_(paired)_contig_991	1282	43	7.46	Geodermatophilus obscurus DSM 43160, complete genome
Mix_A_M6495_S12_L001_R1_001_12_(paired)_contig_1751	1450	43	7.12	Modestobacter marinus str. BC501 chromosome, complete genome
Mix_A_M6495_S12_L001_R1_001_12_(paired)_contig_2483	1455	43	7.05	Modestobacter marinus str. BC501 chromosome, complete genome
Mix_A_M6495_S12_L001_R1_001_12_(paired)_contig_429	1479	43	6.97	Blastococcus saxobsidens DD2 complete genome
Mix_A_M6495_S12_L001_R1_001_12_(paired)_contig_1684	1392	43	6.96	Modestobacter marinus str. BC501 chromosome, complete genome
Mix_A_M6495_S12_L001_R1_001_12_(paired)_contig_1791	1461	43	6.94	Geodermatophilus obscurus DSM 43160, complete genome
Mix_A_M6495_S12_L001_R1_001_12_(paired)_contig_1588	1478	43	6.88	Modestobacter marinus str. BC501 chromosome, complete genome
Mix_A_M6495_S12_L001_R1_001_12_(paired)_contig_1379	1413	43	6.81	Modestobacter marinus str. BC501 chromosome, complete genome
Mix_A_M6495_S12_L001_R1_001_12_(paired)_contig_1390	1530	43	6.67	Modestobacter marinus str. BC501 chromosome, complete genome
Mix_A_M6495_S12_L001_R1_001_12_(paired)_contig_2435	1468	43	6.6	Modestobacter marinus str. BC501 chromosome, complete genome
Mix_A_M6495_S12_L001_R1_001_12_(paired)_contig_2076	1548	43	6.32	Modestobacter marinus str. BC501 chromosome, complete genome
Mix_A_M6495_S12_L001_R1_001_12_(paired)_contig_307	1607	43	6.21	Modestobacter marinus str. BC501 chromosome, complete genome
Mix_A_M6495_S12_L001_R1_001_12_(paired)_contig_1497	1771	43	6.05	Modestobacter marinus str. BC501 chromosome, complete genome
Mix_A_M6495_S12_L001_R1_001_12_(paired)_contig_1696	1805	43	5.53	Modestobacter marinus str. BC501 chromosome, complete genome
Mix_A_M6495_S12_L001_R1_001_12_(paired)_contig_2221	1053	43	9.06	Microbacterium sp. BH-3-3-3, complete genome
Mix_A_M6495_S12_L001_R1_001_12_(paired)_contig_2024	1163	43	8.94	Escherichia coli BH100N substr. MG2017, complete genome
Mix_A_M6495_S12_L001_R1_001_12_(paired)_contig_663	1209	43	7.59	Staphylococcus aureus strain NRS143 chromosome, complete genome
Mix_A_M6495_S12_L001_R1_001_12_(paired)_contig_1266	1332	43	7.38	Escherichia coli strain UPEC 26-1, complete genome
Mix_A_M6495_S12_L001_R1_001_12_(paired)_contig_1515	1292	43	7.19	Streptomyces sp. S8, complete genome
Mix_A_M6495_S12_L001_R1_001_12_(paired)_contig_2092	1336	43	7.07	Staphylococcus aureus strain NRS143 chromosome, complete genome
Mix_A_M6495_S12_L001_R1_001_12_(paired)_contig_1437	1393	43	6.97	Marmoricola scoriae strain DSM 22127 genome assembly, chromosome: I
Mix_A_M6495_S12_L001_R1_001_12_(paired)_contig_2373	1475	43	6.71	Staphylococcus aureus strain NRS143 chromosome, complete genome
Mix_A_M6495_S12_L001_R1_001_12_(paired)_contig_1303	1558	43	6.51	Streptomyces scabiei 87.22 complete genome
Mix_A_M6495_S12_L001_R1_001_12_(paired)_contig_2218	1464	43	6.44	Staphylococcus aureus strain NRS143 chromosome, complete genome
Mix_A_M6495_S12_L001_R1_001_12_(paired)_contig_2097	1322	43	6.43	Staphylococcus aureus strain Seattle 1945 isolate G478, complete genome
Mix_A_M6495_S12_L001_R1_001_12_(paired)_contig_1535	1346	43	6.4	Staphylococcus aureus strain NRS143 chromosome, complete genome
Mix_A_M6495_S12_L001_R1_001_12_(paired)_contig_1685	1617	43	6.35	#N/A
Mix_A_M6495_S12_L001_R1_001_12_(paired)_contig_1254	1509	43	6.27	Staphylococcus aureus strain NRS143 chromosome, complete genome
Mix_A_M6495_S12_L001_R1_001_12_(paired)_contig_2318	1488	43	6.19	Staphylococcus aureus strain Seattle 1945 isolate G478, complete genome
Mix_A_M6495_S12_L001_R1_001_12_(paired)_contig_2193	1597	43	6.09	Staphylococcus aureus strain Seattle 1945 isolate G478, complete genome
Mix_A_M6495_S12_L001_R1_001_12_(paired)_contig_1977	1752	43	5.89	Staphylococcus aureus strain NRS143 chromosome, complete genome
Mix_A_M6495_S12_L001_R1_001_12_(paired)_contig_534	1761	43	5.82	Pseudonocardia sp. EC080619-01, complete genome
Mix_A_M6495_S12_L001_R1_001_12_(paired)_contig_2518	1822	43	5.53	Staphylococcus aureus strain Seattle 1945 isolate G478, complete genome
Mix_A_M6495_S12_L001_R1_001_12_(paired)_contig_1739	1763	43	5.2	Staphylococcus aureus strain NRS484 chromosome, complete genome
Mix_A_M6495_S12_L001_R1_001_12_(paired)_contig_1659	1305	42	7.74	Blastococcus saxobsidens DD2 complete genome
Mix_A_M6495_S12_L001_R1_001_12_(paired)_contig_2042	1440	42	7.16	Modestobacter marinus str. BC501 chromosome, complete genome
Mix_A_M6495_S12_L001_R1_001_12_(paired)_contig_2404	1439	42	6.95	Geodermatophilus obscurus DSM 43160, complete genome
Mix_A_M6495_S12_L001_R1_001_12_(paired)_contig_2209	1443	42	6.87	Geodermatophilus obscurus DSM 43160, complete genome
Mix_A_M6495_S12_L001_R1_001_12_(paired)_contig_2368	1540	42	6.48	Modestobacter marinus str. BC501 chromosome, complete genome
Mix_A_M6495_S12_L001_R1_001_12_(paired)_contig_1319	1568	42	6.42	Modestobacter marinus str. BC501 chromosome, complete genome
Mix_A_M6495_S12_L001_R1_001_12_(paired)_contig_1827	1584	42	6.21	Modestobacter marinus str. BC501 chromosome, complete genome
Mix_A_M6495_S12_L001_R1_001_12_(paired)_contig_1995	1409	42	6.17	Modestobacter marinus str. BC501 chromosome, complete genome
Mix_A_M6495_S12_L001_R1_001_12_(paired)_contig_1305	1729	42	5.95	Modestobacter marinus str. BC501 chromosome, complete genome
Mix_A_M6495_S12_L001_R1_001_12_(paired)_contig_163	1695	42	5.4	Modestobacter marinus str. BC501 chromosome, complete genome
Mix_A_M6495_S12_L001_R1_001_12_(paired)_contig_1611	1091	42	8.86	Micromonospora sp. L5, complete genome
Mix_A_M6495_S12_L001_R1_001_12_(paired)_contig_798	1134	42	8.61	Escherichia coli strain UPEC 26-1, complete genome
Mix_A_M6495_S12_L001_R1_001_12_(paired)_contig_1806	1150	42	8.53	Kocuria turfanensis strain HO-9042 genome
Mix_A_M6495_S12_L001_R1_001_12_(paired)_contig_1860	1214	42	8.19	Escherichia coli strain 1105 chromosome, complete genome
Mix_A_M6495_S12_L001_R1_001_12_(paired)_contig_848	1132	42	8	Clostridium butyricum strain TK520 chromosome 1, complete sequence
Mix_A_M6495_S12_L001_R1_001_12_(paired)_contig_31	1246	42	7.49	#N/A
Mix_A_M6495_S12_L001_R1_001_12_(paired)_contig_1104	1331	42	7.44	Uncultured bacterium A1Q1_fos_1025 genomic sequence
Mix_A_M6495_S12_L001_R1_001_12_(paired)_contig_2112	1298	42	7.43	Staphylococcus aureus strain Seattle 1945 isolate G478, complete genome
Mix_A_M6495_S12_L001_R1_001_12_(paired)_contig_769	1220	42	7.29	Staphylococcus aureus strain NRS143 chromosome, complete genome
Mix_A_M6495_S12_L001_R1_001_12_(paired)_contig_1726	1266	42	7.11	Staphylococcus aureus strain NRS143 chromosome, complete genome
Mix_A_M6495_S12_L001_R1_001_12_(paired)_contig_2078	1273	42	7.01	Nocardia nova SH22a, complete genome
Mix_A_M6495_S12_L001_R1_001_12_(paired)_contig_1269	1439	42	7	#N/A
Mix_A_M6495_S12_L001_R1_001_12_(paired)_contig_1857	1487	42	6.69	Staphylococcus aureus strain NRS143 chromosome, complete genome
Mix_A_M6495_S12_L001_R1_001_12_(paired)_contig_591	1509	42	6.57	Staphylococcus aureus strain NRS143 chromosome, complete genome
Mix_A_M6495_S12_L001_R1_001_12_(paired)_contig_2374	1468	42	6.32	Escherichia coli strain PSUO78, complete genome
Mix_A_M6495_S12_L001_R1_001_12_(paired)_contig_2414	1542	42	6.13	Staphylococcus aureus strain Seattle 1945 isolate G478, complete genome
Mix_A_M6495_S12_L001_R1_001_12_(paired)_contig_2443	1577	42	5.71	Clostridium butyricum strain TK520 chromosome 1, complete sequence
Mix_A_M6495_S12_L001_R1_001_12_(paired)_contig_2177	1743	42	5.32	Staphylococcus aureus strain NRS143 chromosome, complete genome
Mix_A_M6495_S12_L001_R1_001_12_(paired)_contig_825	1845	42	5.32	Staphylococcus aureus strain NRS143 chromosome, complete genome
Mix_A_M6495_S12_L001_R1_001_12_(paired)_contig_1297	1175	41	7.9	Geodermatophilus obscurus DSM 43160, complete genome
Mix_A_M6495_S12_L001_R1_001_12_(paired)_contig_974	1224	41	7.89	Modestobacter marinus str. BC501 chromosome, complete genome
Mix_A_M6495_S12_L001_R1_001_12_(paired)_contig_740	1234	41	7.78	Modestobacter marinus str. BC501 chromosome, complete genome
Mix_A_M6495_S12_L001_R1_001_12_(paired)_contig_1603	1222	41	7.62	Geodermatophilus obscurus DSM 43160, complete genome
Mix_A_M6495_S12_L001_R1_001_12_(paired)_contig_1841	1214	41	7.32	Modestobacter marinus str. BC501 chromosome, complete genome
Mix_A_M6495_S12_L001_R1_001_12_(paired)_contig_1999	1395	41	7.26	Frankia casuarinae strain CcI3, complete genome
Mix_A_M6495_S12_L001_R1_001_12_(paired)_contig_1540	1384	41	7.22	Blastococcus saxobsidens DD2 complete genome
Mix_A_M6495_S12_L001_R1_001_12_(paired)_contig_1048	1379	41	6.89	Blastococcus saxobsidens DD2 complete genome
Mix_A_M6495_S12_L001_R1_001_12_(paired)_contig_1006	1448	41	6.85	Blastococcus saxobsidens DD2 complete genome
Mix_A_M6495_S12_L001_R1_001_12_(paired)_contig_1628	1367	41	6.7	Geodermatophilus obscurus DSM 43160, complete genome
Mix_A_M6495_S12_L001_R1_001_12_(paired)_contig_1783	1523	41	6.63	Modestobacter marinus str. BC501 chromosome, complete genome
Mix_A_M6495_S12_L001_R1_001_12_(paired)_contig_2324	1571	41	6.2	Modestobacter marinus str. BC501 chromosome, complete genome
Mix_A_M6495_S12_L001_R1_001_12_(paired)_contig_613	1765	41	5.58	Modestobacter marinus str. BC501 chromosome, complete genome
Mix_A_M6495_S12_L001_R1_001_12_(paired)_contig_1546	1194	41	8.3	Streptomyces sp. SAT1 plasmid unnamed2, complete sequence
Mix_A_M6495_S12_L001_R1_001_12_(paired)_contig_908	1104	41	7.75	Marmoricola scoriae strain DSM 22127 genome assembly, chromosome: I
Mix_A_M6495_S12_L001_R1_001_12_(paired)_contig_901	1323	41	7.24	Streptomyces hygroscopicus subsp. jinggangensis TL01, complete genome
Mix_A_M6495_S12_L001_R1_001_12_(paired)_contig_269	1256	41	7.22	Uncultured bacterium clone S15_TRSX_11 genomic sequence
Mix_A_M6495_S12_L001_R1_001_12_(paired)_contig_1260	1362	41	7.08	Streptomyces cattleya DSM 46488, complete genome
Mix_A_M6495_S12_L001_R1_001_12_(paired)_contig_565	1396	41	7.06	#N/A
Mix_A_M6495_S12_L001_R1_001_12_(paired)_contig_1361	1418	41	6.93	Pseudonocardia sp. HH130629-09, complete genome
Mix_A_M6495_S12_L001_R1_001_12_(paired)_contig_2002	1375	41	6.89	Pseudarthrobacter chlorophenolicus A6, complete genome
Mix_A_M6495_S12_L001_R1_001_12_(paired)_contig_1597	1397	41	6.83	Staphylococcus aureus strain Seattle 1945 isolate G478, complete genome
Mix_A_M6495_S12_L001_R1_001_12_(paired)_contig_1981	1399	41	6.7	Staphylococcus aureus strain NRS143 chromosome, complete genome
Mix_A_M6495_S12_L001_R1_001_12_(paired)_contig_1374	1537	41	6.06	Streptomyces fulvissimus DSM 40593, complete genome
Mix_A_M6495_S12_L001_R1_001_12_(paired)_contig_1616	1499	41	5.89	Clostridium butyricum strain TOA chromosome 1, complete sequence
Mix_A_M6495_S12_L001_R1_001_12_(paired)_contig_1934	1613	41	5.64	Staphylococcus aureus strain NRS484 chromosome, complete genome
Mix_A_M6495_S12_L001_R1_001_12_(paired)_contig_1439	1759	41	5.55	Clostridium butyricum strain CDC_51208, complete genome
Mix_A_M6495_S12_L001_R1_001_12_(paired)_contig_1496	1726	41	5.52	Staphylococcus aureus strain NRS143 chromosome, complete genome
Mix_A_M6495_S12_L001_R1_001_12_(paired)_contig_1359	1694	41	5.37	Staphylococcus aureus strain NRS143 chromosome, complete genome
Mix_A_M6495_S12_L001_R1_001_12_(paired)_contig_2484	1722	41	5.31	Staphylococcus aureus strain NRS143 chromosome, complete genome
Mix_A_M6495_S12_L001_R1_001_12_(paired)_contig_2133	1674	41	5.06	Staphylococcus aureus strain NRS484 chromosome, complete genome
Mix_A_M6495_S12_L001_R1_001_12_(paired)_contig_1591	1815	41	5.04	Staphylococcus aureus strain NRS143 chromosome, complete genome
Mix_A_M6495_S12_L001_R1_001_12_(paired)_contig_1774	1176	40	8.36	Modestobacter marinus str. BC501 chromosome, complete genome
Mix_A_M6495_S12_L001_R1_001_12_(paired)_contig_1198	1166	40	8.3	Modestobacter marinus str. BC501 chromosome, complete genome
Mix_A_M6495_S12_L001_R1_001_12_(paired)_contig_2537	1156	40	8.21	Blastococcus saxobsidens DD2 complete genome
Mix_A_M6495_S12_L001_R1_001_12_(paired)_contig_1574	1226	40	8.12	Modestobacter marinus str. BC501 chromosome, complete genome
Mix_A_M6495_S12_L001_R1_001_12_(paired)_contig_2023	1230	40	7.83	Modestobacter marinus str. BC501 chromosome, complete genome
Mix_A_M6495_S12_L001_R1_001_12_(paired)_contig_2124	1219	40	7.69	Modestobacter marinus str. BC501 chromosome, complete genome
Mix_A_M6495_S12_L001_R1_001_12_(paired)_contig_1410	1319	40	7.42	Blastococcus saxobsidens DD2 complete genome
Mix_A_M6495_S12_L001_R1_001_12_(paired)_contig_1201	1200	40	7.37	Modestobacter marinus str. BC501 chromosome, complete genome
Mix_A_M6495_S12_L001_R1_001_12_(paired)_contig_715	1180	40	7.35	Modestobacter marinus str. BC501 chromosome, complete genome
Mix_A_M6495_S12_L001_R1_001_12_(paired)_contig_1712	1300	40	7.16	Modestobacter marinus str. BC501 chromosome, complete genome
Mix_A_M6495_S12_L001_R1_001_12_(paired)_contig_735	1315	40	6.99	Modestobacter marinus str. BC501 chromosome, complete genome
Mix_A_M6495_S12_L001_R1_001_12_(paired)_contig_1724	1300	40	6.96	Modestobacter marinus str. BC501 chromosome, complete genome
Mix_A_M6495_S12_L001_R1_001_12_(paired)_contig_1287	1331	40	6.8	Modestobacter marinus str. BC501 chromosome, complete genome
Mix_A_M6495_S12_L001_R1_001_12_(paired)_contig_1007	1352	40	6.78	Modestobacter marinus str. BC501 chromosome, complete genome
Mix_A_M6495_S12_L001_R1_001_12_(paired)_contig_979	1521	40	6.53	Modestobacter marinus str. BC501 chromosome, complete genome
Mix_A_M6495_S12_L001_R1_001_12_(paired)_contig_910	1452	40	6.36	Blastococcus saxobsidens DD2 complete genome
Mix_A_M6495_S12_L001_R1_001_12_(paired)_contig_959	1332	40	6.32	Geodermatophilus obscurus DSM 43160, complete genome
Mix_A_M6495_S12_L001_R1_001_12_(paired)_contig_2452	1518	40	6.3	Modestobacter marinus str. BC501 chromosome, complete genome
Mix_A_M6495_S12_L001_R1_001_12_(paired)_contig_920	1572	40	6.24	Modestobacter marinus str. BC501 chromosome, complete genome
Mix_A_M6495_S12_L001_R1_001_12_(paired)_contig_1924	1472	40	6.23	Modestobacter marinus str. BC501 chromosome, complete genome
Mix_A_M6495_S12_L001_R1_001_12_(paired)_contig_2194	1499	40	6.09	Modestobacter marinus str. BC501 chromosome, complete genome
Mix_A_M6495_S12_L001_R1_001_12_(paired)_contig_1556	1511	40	6.09	Modestobacter marinus str. BC501 chromosome, complete genome
Mix_A_M6495_S12_L001_R1_001_12_(paired)_contig_791	1681	40	5.89	Modestobacter marinus str. BC501 chromosome, complete genome
Mix_A_M6495_S12_L001_R1_001_12_(paired)_contig_733	1562	40	5.87	Blastococcus saxobsidens DD2 complete genome
Mix_A_M6495_S12_L001_R1_001_12_(paired)_contig_2108	1565	40	5.81	Modestobacter marinus str. BC501 chromosome, complete genome
Mix_A_M6495_S12_L001_R1_001_12_(paired)_contig_2322	1639	40	5.6	Modestobacter marinus str. BC501 chromosome, complete genome
Mix_A_M6495_S12_L001_R1_001_12_(paired)_contig_1786	1527	40	5.53	Geodermatophilus obscurus DSM 43160, complete genome
Mix_A_M6495_S12_L001_R1_001_12_(paired)_contig_1773	1904	40	5.23	Modestobacter marinus str. BC501 chromosome, complete genome
Mix_A_M6495_S12_L001_R1_001_12_(paired)_contig_437	1185	40	7.88	Staphylococcus aureus strain Seattle 1945 isolate G478, complete genome
Mix_A_M6495_S12_L001_R1_001_12_(paired)_contig_2073	1175	40	7.63	Staphylococcus aureus strain NRS484 chromosome, complete genome
Mix_A_M6495_S12_L001_R1_001_12_(paired)_contig_1553	1286	40	7.61	Escherichia coli ATCC 25922, complete genome
Mix_A_M6495_S12_L001_R1_001_12_(paired)_contig_1245	1382	40	6.68	Staphylococcus aureus strain NRS143 chromosome, complete genome
Mix_A_M6495_S12_L001_R1_001_12_(paired)_contig_1268	1372	40	6.54	Staphylococcus aureus strain NRS143 chromosome, complete genome
Mix_A_M6495_S12_L001_R1_001_12_(paired)_contig_997	1458	40	6.22	Staphylococcus aureus strain NRS484 chromosome, complete genome
Mix_A_M6495_S12_L001_R1_001_12_(paired)_contig_1384	1330	40	6.19	Staphylococcus aureus strain NRS143 chromosome, complete genome
Mix_A_M6495_S12_L001_R1_001_12_(paired)_contig_2270	1362	40	6.17	Staphylococcus aureus strain NRS143 chromosome, complete genome
Mix_A_M6495_S12_L001_R1_001_12_(paired)_contig_1957	1435	40	6.11	Staphylococcus aureus strain NRS143 chromosome, complete genome
Mix_A_M6495_S12_L001_R1_001_12_(paired)_contig_1406	1576	40	5.69	#N/A
Mix_A_M6495_S12_L001_R1_001_12_(paired)_contig_2156	1639	40	5.67	Staphylococcus aureus strain NRS143 chromosome, complete genome
Mix_A_M6495_S12_L001_R1_001_12_(paired)_contig_2455	1487	40	5.63	Staphylococcus aureus strain NRS143 chromosome, complete genome
Mix_A_M6495_S12_L001_R1_001_12_(paired)_contig_2495	1657	40	5.56	Pseudonocardia sp. AL041005-10, complete genome
Mix_A_M6495_S12_L001_R1_001_12_(paired)_contig_2436	1748	40	5.54	Cellulomonas flavigena DSM 20109, complete genome
Mix_A_M6495_S12_L001_R1_001_12_(paired)_contig_2421	1641	40	5.44	Clostridium butyricum strain TK520 chromosome 1, complete sequence
Mix_A_M6495_S12_L001_R1_001_12_(paired)_contig_2457	1720	40	5.38	Staphylococcus aureus strain NRS143 chromosome, complete genome
Mix_A_M6495_S12_L001_R1_001_12_(paired)_contig_1971	1526	40	5.31	Clostridium butyricum strain CDC_51208, complete genome
Mix_A_M6495_S12_L001_R1_001_12_(paired)_contig_1387	1876	40	5.31	Staphylococcus aureus strain NRS143 chromosome, complete genome
Mix_A_M6495_S12_L001_R1_001_12_(paired)_contig_1056	1659	40	5.3	Staphylococcus aureus strain NRS143 chromosome, complete genome
Mix_A_M6495_S12_L001_R1_001_12_(paired)_contig_697	1531	40	5.21	Staphylococcus aureus strain NRS143 chromosome, complete genome
Mix_A_M6495_S12_L001_R1_001_12_(paired)_contig_2459	1762	40	5.14	Staphylococcus aureus strain NRS143 chromosome, complete genome
Mix_A_M6495_S12_L001_R1_001_12_(paired)_contig_1905	1766	40	5.11	Staphylococcus aureus strain Seattle 1945 isolate G478, complete genome
Mix_A_M6495_S12_L001_R1_001_12_(paired)_contig_832	1811	40	5	Clostridium butyricum strain TK520 chromosome 1, complete sequence
Mix_A_M6495_S12_L001_R1_001_12_(paired)_contig_2345	1103	39	8.37	Modestobacter marinus str. BC501 chromosome, complete genome
Mix_A_M6495_S12_L001_R1_001_12_(paired)_contig_2238	1132	39	8.06	Modestobacter marinus str. BC501 chromosome, complete genome
Mix_A_M6495_S12_L001_R1_001_12_(paired)_contig_2371	1205	39	7.82	Modestobacter marinus str. BC501 chromosome, complete genome
Mix_A_M6495_S12_L001_R1_001_12_(paired)_contig_2476	1181	39	7.67	Modestobacter marinus str. BC501 chromosome, complete genome
Mix_A_M6495_S12_L001_R1_001_12_(paired)_contig_1485	1174	39	7.6	Modestobacter marinus str. BC501 chromosome, complete genome
Mix_A_M6495_S12_L001_R1_001_12_(paired)_contig_2227	1316	39	7.22	Geodermatophilus obscurus DSM 43160, complete genome
Mix_A_M6495_S12_L001_R1_001_12_(paired)_contig_330	1214	39	7.18	Modestobacter marinus str. BC501 chromosome, complete genome
Mix_A_M6495_S12_L001_R1_001_12_(paired)_contig_1642	1299	39	7.17	Geodermatophilus obscurus DSM 43160, complete genome
Mix_A_M6495_S12_L001_R1_001_12_(paired)_contig_797	1237	39	7.15	Geodermatophilus obscurus DSM 43160, complete genome
Mix_A_M6495_S12_L001_R1_001_12_(paired)_contig_2370	1212	39	6.96	Geodermatophilus obscurus DSM 43160, complete genome
Mix_A_M6495_S12_L001_R1_001_12_(paired)_contig_2375	1362	39	6.81	Modestobacter marinus str. BC501 chromosome, complete genome
Mix_A_M6495_S12_L001_R1_001_12_(paired)_contig_2171	1226	39	6.81	Modestobacter marinus str. BC501 chromosome, complete genome
Mix_A_M6495_S12_L001_R1_001_12_(paired)_contig_2310	1393	39	6.65	Blastococcus saxobsidens DD2 complete genome
Mix_A_M6495_S12_L001_R1_001_12_(paired)_contig_175	1194	39	6.61	Blastococcus saxobsidens DD2 complete genome
Mix_A_M6495_S12_L001_R1_001_12_(paired)_contig_1343	1426	39	6.61	Modestobacter marinus str. BC501 chromosome, complete genome
Mix_A_M6495_S12_L001_R1_001_12_(paired)_contig_2136	1281	39	6.54	Modestobacter marinus str. BC501 chromosome, complete genome
Mix_A_M6495_S12_L001_R1_001_12_(paired)_contig_1758	1412	39	6.53	Geodermatophilus obscurus DSM 43160, complete genome
Mix_A_M6495_S12_L001_R1_001_12_(paired)_contig_1634	1383	39	6.35	Geodermatophilus obscurus DSM 43160, complete genome
Mix_A_M6495_S12_L001_R1_001_12_(paired)_contig_2385	1497	39	6.21	Geodermatophilus obscurus DSM 43160, complete genome
Mix_A_M6495_S12_L001_R1_001_12_(paired)_contig_2197	1523	39	6.04	Modestobacter marinus str. BC501 chromosome, complete genome
Mix_A_M6495_S12_L001_R1_001_12_(paired)_contig_590	1532	39	5.9	Modestobacter marinus str. BC501 chromosome, complete genome
Mix_A_M6495_S12_L001_R1_001_12_(paired)_contig_32	1573	39	5.65	Blastococcus saxobsidens DD2 complete genome
Mix_A_M6495_S12_L001_R1_001_12_(paired)_contig_2355	1712	39	5.48	Modestobacter marinus str. BC501 chromosome, complete genome
Mix_A_M6495_S12_L001_R1_001_12_(paired)_contig_2451	1087	39	8.49	Pimelobacter simplex strain VKM Ac-2033D, complete genome
Mix_A_M6495_S12_L001_R1_001_12_(paired)_contig_1641	1144	39	8.29	Saccharothrix espanaensis DSM 44229 complete genome
Mix_A_M6495_S12_L001_R1_001_12_(paired)_contig_867	1145	39	8.26	Nakamurella panacisegetis strain P4-7,KCTC 19426,CECT 7604 genome assembly, chromosome: I
Mix_A_M6495_S12_L001_R1_001_12_(paired)_contig_1477	1190	39	7.51	Pseudonocardia sp. EC080619-01, complete genome
Mix_A_M6495_S12_L001_R1_001_12_(paired)_contig_762	1196	39	7.5	Cellulomonas sp. PSBB021, complete genome
Mix_A_M6495_S12_L001_R1_001_12_(paired)_contig_1557	1260	39	7.29	Micromonospora sp. WMMA2032 chromosome
Mix_A_M6495_S12_L001_R1_001_12_(paired)_contig_1464	1361	39	7.07	#N/A
Mix_A_M6495_S12_L001_R1_001_12_(paired)_contig_1930	1361	39	6.91	Tessaracoccus flavus strain RP1T, complete genome
Mix_A_M6495_S12_L001_R1_001_12_(paired)_contig_2188	1373	39	6.63	#N/A
Mix_A_M6495_S12_L001_R1_001_12_(paired)_contig_1722	1313	39	6.53	Clostridium butyricum strain TK520 chromosome 1, complete sequence
Mix_A_M6495_S12_L001_R1_001_12_(paired)_contig_1853	1359	39	6.44	Staphylococcus aureus strain NRS143 chromosome, complete genome
Mix_A_M6495_S12_L001_R1_001_12_(paired)_contig_786	1334	39	6.44	Staphylococcus aureus strain NRS143 chromosome, complete genome
Mix_A_M6495_S12_L001_R1_001_12_(paired)_contig_232	1430	39	6.07	Kutzneria albida DSM 43870, complete genome
Mix_A_M6495_S12_L001_R1_001_12_(paired)_contig_1655	1442	39	6.07	#N/A
Mix_A_M6495_S12_L001_R1_001_12_(paired)_contig_1919	1358	39	5.91	Staphylococcus aureus strain Seattle 1945 isolate G478, complete genome
Mix_A_M6495_S12_L001_R1_001_12_(paired)_contig_2062	1558	39	5.91	Staphylococcus aureus strain NRS484 chromosome, complete genome
Mix_A_M6495_S12_L001_R1_001_12_(paired)_contig_2152	1443	39	5.82	Staphylococcus aureus strain NRS143 chromosome, complete genome
Mix_A_M6495_S12_L001_R1_001_12_(paired)_contig_2091	1470	39	5.75	Staphylococcus aureus strain NRS143 chromosome, complete genome
Mix_A_M6495_S12_L001_R1_001_12_(paired)_contig_2040	1553	39	5.71	Staphylococcus aureus strain Seattle 1945 isolate G478, complete genome
Mix_A_M6495_S12_L001_R1_001_12_(paired)_contig_2507	1468	39	5.65	Staphylococcus aureus strain NRS143 chromosome, complete genome
Mix_A_M6495_S12_L001_R1_001_12_(paired)_contig_2380	1544	39	5.58	Staphylococcus aureus strain NRS143 chromosome, complete genome
Mix_A_M6495_S12_L001_R1_001_12_(paired)_contig_1170	1694	39	5.41	Nonomuraea sp. ATCC 55076, complete genome
Mix_A_M6495_S12_L001_R1_001_12_(paired)_contig_62	1722	39	5.1	Staphylococcus aureus strain NRS143 chromosome, complete genome
Mix_A_M6495_S12_L001_R1_001_12_(paired)_contig_2341	1582	39	5.02	Staphylococcus aureus strain NRS143 chromosome, complete genome
Mix_A_M6495_S12_L001_R1_001_12_(paired)_contig_2246	1696	39	5.02	Staphylococcus aureus strain NRS143 chromosome, complete genome
Mix_A_M6495_S12_L001_R1_001_12_(paired)_contig_2200	1072	38	8.46	Geodermatophilus obscurus DSM 43160, complete genome
Mix_A_M6495_S12_L001_R1_001_12_(paired)_contig_1942	1157	38	8.15	Modestobacter marinus str. BC501 chromosome, complete genome
Mix_A_M6495_S12_L001_R1_001_12_(paired)_contig_304	1120	38	7.93	Modestobacter marinus str. BC501 chromosome, complete genome
Mix_A_M6495_S12_L001_R1_001_12_(paired)_contig_1403	1201	38	7.39	Modestobacter marinus str. BC501 chromosome, complete genome
Mix_A_M6495_S12_L001_R1_001_12_(paired)_contig_2228	1242	38	7.24	Modestobacter marinus str. BC501 chromosome, complete genome
Mix_A_M6495_S12_L001_R1_001_12_(paired)_contig_2403	1285	38	7.12	Blastococcus saxobsidens DD2 complete genome
Mix_A_M6495_S12_L001_R1_001_12_(paired)_contig_2099	1323	38	6.97	Blastococcus saxobsidens DD2 complete genome
Mix_A_M6495_S12_L001_R1_001_12_(paired)_contig_510	1154	38	6.9	Modestobacter marinus str. BC501 chromosome, complete genome
Mix_A_M6495_S12_L001_R1_001_12_(paired)_contig_1435	1349	38	6.85	Modestobacter marinus str. BC501 chromosome, complete genome
Mix_A_M6495_S12_L001_R1_001_12_(paired)_contig_2363	1259	38	6.7	Modestobacter marinus str. BC501 chromosome, complete genome
Mix_A_M6495_S12_L001_R1_001_12_(paired)_contig_1105	1330	38	6.67	Modestobacter marinus str. BC501 chromosome, complete genome
Mix_A_M6495_S12_L001_R1_001_12_(paired)_contig_1787	1435	38	6.6	Modestobacter marinus str. BC501 chromosome, complete genome
Mix_A_M6495_S12_L001_R1_001_12_(paired)_contig_1262	1368	38	6.52	Modestobacter marinus str. BC501 chromosome, complete genome
Mix_A_M6495_S12_L001_R1_001_12_(paired)_contig_488	1372	38	6.41	Modestobacter marinus str. BC501 chromosome, complete genome
Mix_A_M6495_S12_L001_R1_001_12_(paired)_contig_1824	1498	38	6.16	Blastococcus saxobsidens DD2 complete genome
Mix_A_M6495_S12_L001_R1_001_12_(paired)_contig_1080	1449	38	6.1	Modestobacter marinus str. BC501 chromosome, complete genome
Mix_A_M6495_S12_L001_R1_001_12_(paired)_contig_2162	1248	38	6.04	Blastococcus saxobsidens DD2 complete genome
Mix_A_M6495_S12_L001_R1_001_12_(paired)_contig_1140	1542	38	6.01	Modestobacter marinus str. BC501 chromosome, complete genome
Mix_A_M6495_S12_L001_R1_001_12_(paired)_contig_1643	1587	38	5.79	Geodermatophilus obscurus DSM 43160, complete genome
Mix_A_M6495_S12_L001_R1_001_12_(paired)_contig_731	1507	38	5.67	Modestobacter marinus str. BC501 chromosome, complete genome
Mix_A_M6495_S12_L001_R1_001_12_(paired)_contig_2239	1412	38	5.57	Modestobacter marinus str. BC501 chromosome, complete genome
Mix_A_M6495_S12_L001_R1_001_12_(paired)_contig_633	1201	38	7.5	Staphylococcus aureus strain NRS143 chromosome, complete genome
Mix_A_M6495_S12_L001_R1_001_12_(paired)_contig_1911	1134	38	7.41	Staphylococcus aureus strain NRS143 chromosome, complete genome
Mix_A_M6495_S12_L001_R1_001_12_(paired)_contig_824	1330	38	7.14	Azospirillum brasilense strain Sp7 plasmid ABSP7_p3, complete sequence
Mix_A_M6495_S12_L001_R1_001_12_(paired)_contig_1545	1256	38	7.11	Staphylococcus aureus strain NRS484 chromosome, complete genome
Mix_A_M6495_S12_L001_R1_001_12_(paired)_contig_1563	1315	38	6.93	Micromonospora narathiwatensis strain DSM 45248 genome assembly, chromosome: I
Mix_A_M6495_S12_L001_R1_001_12_(paired)_contig_447	1322	38	6.93	Streptomyces sp. CdTB01, complete genome
Mix_A_M6495_S12_L001_R1_001_12_(paired)_contig_361	1185	38	6.86	Clostridium butyricum strain TK520 chromosome 1, complete sequence
Mix_A_M6495_S12_L001_R1_001_12_(paired)_contig_1910	1258	38	6.74	Staphylococcus aureus strain Seattle 1945 isolate G478, complete genome
Mix_A_M6495_S12_L001_R1_001_12_(paired)_contig_1524	1335	38	6.54	Staphylococcus aureus strain NRS143 chromosome, complete genome
Mix_A_M6495_S12_L001_R1_001_12_(paired)_contig_2113	1224	38	6.32	Clostridium butyricum strain CDC_51208, complete genome
Mix_A_M6495_S12_L001_R1_001_12_(paired)_contig_1547	1422	38	6.27	Amycolatopsis sp. AA4 chromosome, complete genome
Mix_A_M6495_S12_L001_R1_001_12_(paired)_contig_1848	1449	38	5.99	Staphylococcus aureus strain NRS143 chromosome, complete genome
Mix_A_M6495_S12_L001_R1_001_12_(paired)_contig_83	1539	38	5.83	Actinomyces radicidentis strain CCUG 36733, complete genome
Mix_A_M6495_S12_L001_R1_001_12_(paired)_contig_1807	1428	38	5.83	Staphylococcus aureus strain NRS484 chromosome, complete genome
Mix_A_M6495_S12_L001_R1_001_12_(paired)_contig_1709	1326	38	5.83	#N/A
Mix_A_M6495_S12_L001_R1_001_12_(paired)_contig_1622	1616	38	5.65	Staphylococcus aureus strain Seattle 1945 isolate G478, complete genome
Mix_A_M6495_S12_L001_R1_001_12_(paired)_contig_2429	1430	38	5.42	Staphylococcus aureus strain NRS143 chromosome, complete genome
Mix_A_M6495_S12_L001_R1_001_12_(paired)_contig_1114	1621	38	5.37	Staphylococcus aureus strain Seattle 1945 isolate G478, complete genome
Mix_A_M6495_S12_L001_R1_001_12_(paired)_contig_2302	1701	38	5.26	Staphylococcus aureus strain Seattle 1945 isolate G478, complete genome
Mix_A_M6495_S12_L001_R1_001_12_(paired)_contig_1954	1678	38	5.16	Staphylococcus aureus strain NRS484 chromosome, complete genome
Mix_A_M6495_S12_L001_R1_001_12_(paired)_contig_1914	1576	38	5.04	Clostridium butyricum strain CDC_51208, complete genome
Mix_A_M6495_S12_L001_R1_001_12_(paired)_contig_276	1101	37	7.95	Modestobacter marinus str. BC501 chromosome, complete genome
Mix_A_M6495_S12_L001_R1_001_12_(paired)_contig_2348	1224	37	7.48	Geodermatophilus obscurus DSM 43160, complete genome
Mix_A_M6495_S12_L001_R1_001_12_(paired)_contig_929	1200	37	7.43	Modestobacter marinus str. BC501 chromosome, complete genome
Mix_A_M6495_S12_L001_R1_001_12_(paired)_contig_799	1167	37	7.42	Geodermatophilus obscurus DSM 43160, complete genome
Mix_A_M6495_S12_L001_R1_001_12_(paired)_contig_2290	1141	37	7.19	Modestobacter marinus str. BC501 chromosome, complete genome
Mix_A_M6495_S12_L001_R1_001_12_(paired)_contig_1893	1275	37	7.05	Modestobacter marinus str. BC501 chromosome, complete genome
Mix_A_M6495_S12_L001_R1_001_12_(paired)_contig_2248	1271	37	6.87	Geodermatophilus obscurus DSM 43160, complete genome
Mix_A_M6495_S12_L001_R1_001_12_(paired)_contig_2575	1261	37	6.83	Modestobacter marinus str. BC501 chromosome, complete genome
Mix_A_M6495_S12_L001_R1_001_12_(paired)_contig_2506	1188	37	6.78	Modestobacter marinus str. BC501 chromosome, complete genome
Mix_A_M6495_S12_L001_R1_001_12_(paired)_contig_656	1367	37	5.92	Modestobacter marinus str. BC501 chromosome, complete genome
Mix_A_M6495_S12_L001_R1_001_12_(paired)_contig_724	1528	37	5.84	Modestobacter marinus str. BC501 chromosome, complete genome
Mix_A_M6495_S12_L001_R1_001_12_(paired)_contig_1598	1416	37	5.78	Geodermatophilus obscurus DSM 43160, complete genome
Mix_A_M6495_S12_L001_R1_001_12_(paired)_contig_103	1661	37	5.42	Modestobacter marinus str. BC501 chromosome, complete genome
Mix_A_M6495_S12_L001_R1_001_12_(paired)_contig_1602	1591	37	5.4	Geodermatophilus obscurus DSM 43160, complete genome
Mix_A_M6495_S12_L001_R1_001_12_(paired)_contig_2001	1175	37	7.35	Jiangella sp. DSM 45060 genome assembly, chromosome: I
Mix_A_M6495_S12_L001_R1_001_12_(paired)_contig_2386	1156	37	7.23	Nonomuraea sp. ATCC 55076, complete genome
Mix_A_M6495_S12_L001_R1_001_12_(paired)_contig_1912	1185	37	7.21	Pimelobacter simplex strain VKM Ac-2033D, complete genome
Mix_A_M6495_S12_L001_R1_001_12_(paired)_contig_359	1198	37	7.15	Burkholderia lata strain FL-1-2-30-S1-D0 chromosome 3, complete sequence
Mix_A_M6495_S12_L001_R1_001_12_(paired)_contig_672	1260	37	6.85	Staphylococcus aureus strain NRS143 chromosome, complete genome
Mix_A_M6495_S12_L001_R1_001_12_(paired)_contig_1975	1278	37	6.72	Staphylococcus aureus strain NRS143 chromosome, complete genome
Mix_A_M6495_S12_L001_R1_001_12_(paired)_contig_1808	1321	37	6.59	Streptomyces sp. DUT11 chromosome
Mix_A_M6495_S12_L001_R1_001_12_(paired)_contig_2010	1274	37	6.49	Staphylococcus aureus strain NRS143 chromosome, complete genome
Mix_A_M6495_S12_L001_R1_001_12_(paired)_contig_1397	1315	37	6.46	Staphylococcus aureus strain NRS143 chromosome, complete genome
Mix_A_M6495_S12_L001_R1_001_12_(paired)_contig_1766	1222	37	6.38	Sinomonas sp. R1AF57
Mix_A_M6495_S12_L001_R1_001_12_(paired)_contig_1277	1254	37	6.35	Kineococcus radiotolerans SRS30216, complete genome
Mix_A_M6495_S12_L001_R1_001_12_(paired)_contig_2551	1291	37	6.24	Staphylococcus aureus strain NRS143 chromosome, complete genome
Mix_A_M6495_S12_L001_R1_001_12_(paired)_contig_1029	1459	37	6.12	Staphylococcus aureus strain NRS143 chromosome, complete genome
Mix_A_M6495_S12_L001_R1_001_12_(paired)_contig_972	1377	37	6.08	Staphylococcus aureus strain Seattle 1945 isolate G478, complete genome
Mix_A_M6495_S12_L001_R1_001_12_(paired)_contig_2411	1178	37	6.05	Clostridium butyricum strain TK520 chromosome 2, complete sequence
Mix_A_M6495_S12_L001_R1_001_12_(paired)_contig_657	1380	37	6.04	Staphylococcus aureus strain NRS143 chromosome, complete genome
Mix_A_M6495_S12_L001_R1_001_12_(paired)_contig_2362	1357	37	6.02	Staphylococcus aureus strain NRS143 chromosome, complete genome
Mix_A_M6495_S12_L001_R1_001_12_(paired)_contig_2524	1479	37	5.93	Staphylococcus aureus strain NRS143 chromosome, complete genome
Mix_A_M6495_S12_L001_R1_001_12_(paired)_contig_1393	1449	37	5.69	Staphylococcus aureus strain Seattle 1945 isolate G478, complete genome
Mix_A_M6495_S12_L001_R1_001_12_(paired)_contig_1192	1542	37	5.61	Amycolatopsis mediterranei RB, complete genome
Mix_A_M6495_S12_L001_R1_001_12_(paired)_contig_2521	1518	37	5.57	#N/A
Mix_A_M6495_S12_L001_R1_001_12_(paired)_contig_918	1523	37	5.44	Kineococcus radiotolerans SRS30216, complete genome
Mix_A_M6495_S12_L001_R1_001_12_(paired)_contig_1106	1598	37	5.24	Clostridium butyricum strain TK520 chromosome 1, complete sequence
Mix_A_M6495_S12_L001_R1_001_12_(paired)_contig_980	1541	37	5.19	Staphylococcus aureus strain Seattle 1945 isolate G478, complete genome
Mix_A_M6495_S12_L001_R1_001_12_(paired)_contig_1994	1537	37	5.18	Staphylococcus aureus strain Seattle 1945 isolate G478, complete genome
Mix_A_M6495_S12_L001_R1_001_12_(paired)_contig_566	1568	37	5.09	Staphylococcus aureus strain NRS143 chromosome, complete genome
Mix_A_M6495_S12_L001_R1_001_12_(paired)_contig_1208	1376	37	5.04	Clostridium butyricum strain TK520 chromosome 1, complete sequence
Mix_A_M6495_S12_L001_R1_001_12_(paired)_contig_2096	1043	36	8.12	Modestobacter marinus str. BC501 chromosome, complete genome
Mix_A_M6495_S12_L001_R1_001_12_(paired)_contig_2118	1218	36	6.99	Modestobacter marinus str. BC501 chromosome, complete genome
Mix_A_M6495_S12_L001_R1_001_12_(paired)_contig_1152	1179	36	6.8	Modestobacter marinus str. BC501 chromosome, complete genome
Mix_A_M6495_S12_L001_R1_001_12_(paired)_contig_1769	1264	36	6.72	Modestobacter marinus str. BC501 chromosome, complete genome
Mix_A_M6495_S12_L001_R1_001_12_(paired)_contig_1308	1323	36	6.71	Modestobacter marinus str. BC501 chromosome, complete genome
Mix_A_M6495_S12_L001_R1_001_12_(paired)_contig_1784	1225	36	6.68	Modestobacter marinus str. BC501 chromosome, complete genome
Mix_A_M6495_S12_L001_R1_001_12_(paired)_contig_1575	1256	36	6.66	Modestobacter marinus str. BC501 chromosome, complete genome
Mix_A_M6495_S12_L001_R1_001_12_(paired)_contig_1658	1281	36	6.56	Geodermatophilus obscurus DSM 43160, complete genome
Mix_A_M6495_S12_L001_R1_001_12_(paired)_contig_1687	1371	36	6.46	Modestobacter marinus str. BC501 chromosome, complete genome
Mix_A_M6495_S12_L001_R1_001_12_(paired)_contig_1093	1325	36	6.34	Modestobacter marinus str. BC501 chromosome, complete genome
Mix_A_M6495_S12_L001_R1_001_12_(paired)_contig_545	1372	36	6.21	Modestobacter marinus str. BC501 chromosome, complete genome
Mix_A_M6495_S12_L001_R1_001_12_(paired)_contig_880	1357	36	6.2	Modestobacter marinus str. BC501 chromosome, complete genome
Mix_A_M6495_S12_L001_R1_001_12_(paired)_contig_666	1378	36	6.01	Modestobacter marinus str. BC501 chromosome, complete genome
Mix_A_M6495_S12_L001_R1_001_12_(paired)_contig_2530	1389	36	5.79	Modestobacter marinus str. BC501 chromosome, complete genome
Mix_A_M6495_S12_L001_R1_001_12_(paired)_contig_1367	1278	36	5.75	Modestobacter marinus str. BC501 chromosome, complete genome
Mix_A_M6495_S12_L001_R1_001_12_(paired)_contig_789	1375	36	5.54	Geodermatophilus obscurus DSM 43160, complete genome
Mix_A_M6495_S12_L001_R1_001_12_(paired)_contig_2085	1521	36	5.31	Modestobacter marinus str. BC501 chromosome, complete genome
Mix_A_M6495_S12_L001_R1_001_12_(paired)_contig_2378	1761	36	5.08	Modestobacter marinus str. BC501 chromosome, complete genome
Mix_A_M6495_S12_L001_R1_001_12_(paired)_contig_2492	1179	36	7.64	Kineococcus radiotolerans SRS30216, complete genome
Mix_A_M6495_S12_L001_R1_001_12_(paired)_contig_162	1143	36	7.62	Cellulomonas fimi ATCC 484, complete genome
Mix_A_M6495_S12_L001_R1_001_12_(paired)_contig_2428	1164	36	7.48	Clostridium butyricum strain TK520 chromosome 1, complete sequence
Mix_A_M6495_S12_L001_R1_001_12_(paired)_contig_1349	1177	36	7.28	#N/A
Mix_A_M6495_S12_L001_R1_001_12_(paired)_contig_35	1137	36	7.18	Marinobacterium sp. ST58-10, complete genome
Mix_A_M6495_S12_L001_R1_001_12_(paired)_contig_1944	1133	36	7.13	Jonesia denitrificans strain FDAARGOS_301, complete genome
Mix_A_M6495_S12_L001_R1_001_12_(paired)_contig_2070	1157	36	7.07	Staphylococcus aureus strain Seattle 1945 isolate G478, complete genome
Mix_A_M6495_S12_L001_R1_001_12_(paired)_contig_1830	1235	36	7	Staphylococcus aureus strain Seattle 1945 isolate G478, complete genome
Mix_A_M6495_S12_L001_R1_001_12_(paired)_contig_1248	1267	36	6.9	Auraticoccus monumenti strain MON 2.2 genome assembly, chromosome: I
Mix_A_M6495_S12_L001_R1_001_12_(paired)_contig_357	1080	36	6.51	Clostridium butyricum strain TK520 chromosome 1, complete sequence
Mix_A_M6495_S12_L001_R1_001_12_(paired)_contig_1799	1271	36	6.45	Staphylococcus aureus strain NRS143 chromosome, complete genome
Mix_A_M6495_S12_L001_R1_001_12_(paired)_contig_2491	1301	36	6.27	Staphylococcus aureus strain NRS143 chromosome, complete genome
Mix_A_M6495_S12_L001_R1_001_12_(paired)_contig_860	1226	36	6.22	Staphylococcus aureus strain NRS143 chromosome, complete genome
Mix_A_M6495_S12_L001_R1_001_12_(paired)_contig_1964	1240	36	6.17	Staphylococcus aureus strain NRS143 chromosome, complete genome
Mix_A_M6495_S12_L001_R1_001_12_(paired)_contig_1357	1106	36	6.02	Staphylococcus aureus strain NRS143 chromosome, complete genome
Mix_A_M6495_S12_L001_R1_001_12_(paired)_contig_1000	1387	36	5.99	Cellulosimicrobium cellulans strain PSBB019, complete genome
Mix_A_M6495_S12_L001_R1_001_12_(paired)_contig_1793	1371	36	5.99	Staphylococcus aureus strain Seattle 1945 isolate G478, complete genome
Mix_A_M6495_S12_L001_R1_001_12_(paired)_contig_1938	1389	36	5.94	Clostridium butyricum strain TK520 chromosome 1, complete sequence
Mix_A_M6495_S12_L001_R1_001_12_(paired)_contig_1715	1304	36	5.87	Staphylococcus aureus strain NRS143 chromosome, complete genome
Mix_A_M6495_S12_L001_R1_001_12_(paired)_contig_2482	1506	36	5.66	Staphylococcus aureus strain NRS484 chromosome, complete genome
Mix_A_M6495_S12_L001_R1_001_12_(paired)_contig_2019	1554	36	5.59	Streptomyces sp. TLI_053 genome assembly, chromosome: I
Mix_A_M6495_S12_L001_R1_001_12_(paired)_contig_1678	1423	36	5.59	Staphylococcus aureus strain NRS143 chromosome, complete genome
Mix_A_M6495_S12_L001_R1_001_12_(paired)_contig_1985	1393	36	5.56	Clostridium butyricum strain TK520 chromosome 1, complete sequence
Mix_A_M6495_S12_L001_R1_001_12_(paired)_contig_2210	1410	36	5.54	Micromonospora sp. L5, complete genome
Mix_A_M6495_S12_L001_R1_001_12_(paired)_contig_1329	1382	36	5.52	Friedmanniella luteola strain DSM 21741 genome assembly, chromosome: I
Mix_A_M6495_S12_L001_R1_001_12_(paired)_contig_1091	1443	36	5.44	Staphylococcus aureus strain Seattle 1945 isolate G478 plasmid pG478, complete sequence
Mix_A_M6495_S12_L001_R1_001_12_(paired)_contig_2531	1570	36	5.42	PREDICTED: Zonotrichia albicollis steroid 5 alpha-reductase 3 (SRD5A3), mRNA
Mix_A_M6495_S12_L001_R1_001_12_(paired)_contig_151	1403	36	5.36	Staphylococcus aureus strain NRS143 chromosome, complete genome
Mix_A_M6495_S12_L001_R1_001_12_(paired)_contig_1244	1494	36	5.33	Staphylococcus aureus strain NRS143 chromosome, complete genome
Mix_A_M6495_S12_L001_R1_001_12_(paired)_contig_2102	1442	36	5.3	Clostridium butyricum strain TK520 chromosome 1, complete sequence
Mix_A_M6495_S12_L001_R1_001_12_(paired)_contig_2344	1460	36	5.29	Staphylococcus aureus strain NRS143 chromosome, complete genome
Mix_A_M6495_S12_L001_R1_001_12_(paired)_contig_2183	1633	36	5.27	Staphylococcus aureus strain NRS143 chromosome, complete genome
Mix_A_M6495_S12_L001_R1_001_12_(paired)_contig_973	1662	36	5.17	Staphylococcus aureus strain NRS143 chromosome, complete genome
Mix_A_M6495_S12_L001_R1_001_12_(paired)_contig_70	1664	36	5.1	Staphylococcus aureus strain NRS143 chromosome, complete genome
Mix_A_M6495_S12_L001_R1_001_12_(paired)_contig_2510	1619	36	5.08	Staphylococcus aureus strain Seattle 1945 isolate G478, complete genome
Mix_A_M6495_S12_L001_R1_001_12_(paired)_contig_951	1616	36	5.02	Staphylococcus aureus strain Seattle 1945 isolate G478, complete genome
Mix_A_M6495_S12_L001_R1_001_12_(paired)_contig_1951	1639	36	5.02	Staphylococcus aureus strain NRS143 chromosome, complete genome
Mix_A_M6495_S12_L001_R1_001_12_(paired)_contig_2441	1695	36	5	Staphylococcus aureus strain NRS484 chromosome, complete genome
Mix_A_M6495_S12_L001_R1_001_12_(paired)_contig_2233	1150	35	7.22	Modestobacter marinus str. BC501 chromosome, complete genome
Mix_A_M6495_S12_L001_R1_001_12_(paired)_contig_877	1165	35	7.16	Blastococcus saxobsidens DD2 complete genome
Mix_A_M6495_S12_L001_R1_001_12_(paired)_contig_2071	1172	35	6.88	Modestobacter marinus str. BC501 chromosome, complete genome
Mix_A_M6495_S12_L001_R1_001_12_(paired)_contig_2505	1288	35	6.8	Geodermatophilus obscurus DSM 43160, complete genome
Mix_A_M6495_S12_L001_R1_001_12_(paired)_contig_1989	1171	35	6.75	Geodermatophilus obscurus DSM 43160, complete genome
Mix_A_M6495_S12_L001_R1_001_12_(paired)_contig_2223	1266	35	6.55	Modestobacter marinus str. BC501 chromosome, complete genome
Mix_A_M6495_S12_L001_R1_001_12_(paired)_contig_1963	1280	35	6.21	Modestobacter marinus str. BC501 chromosome, complete genome
Mix_A_M6495_S12_L001_R1_001_12_(paired)_contig_1933	1342	35	6.13	Modestobacter marinus str. BC501 chromosome, complete genome
Mix_A_M6495_S12_L001_R1_001_12_(paired)_contig_841	1265	35	5.98	Geodermatophilus obscurus DSM 43160, complete genome
Mix_A_M6495_S12_L001_R1_001_12_(paired)_contig_1623	1431	35	5.94	Geodermatophilus obscurus DSM 43160, complete genome
Mix_A_M6495_S12_L001_R1_001_12_(paired)_contig_712	1490	35	5.59	Blastococcus saxobsidens DD2 complete genome
Mix_A_M6495_S12_L001_R1_001_12_(paired)_contig_2509	1428	35	5.52	Modestobacter marinus str. BC501 chromosome, complete genome
Mix_A_M6495_S12_L001_R1_001_12_(paired)_contig_912	1514	35	5.33	Modestobacter marinus str. BC501 chromosome, complete genome
Mix_A_M6495_S12_L001_R1_001_12_(paired)_contig_1265	1117	35	7.15	Streptomyces fulvissimus DSM 40593, complete genome
Mix_A_M6495_S12_L001_R1_001_12_(paired)_contig_2529	1160	35	7.08	Streptomyces sp. 2323.1 genome assembly, chromosome: I
Mix_A_M6495_S12_L001_R1_001_12_(paired)_contig_1443	1113	35	7.01	Opitutus sp. GAS368 genome assembly, chromosome: I
Mix_A_M6495_S12_L001_R1_001_12_(paired)_contig_1345	1231	35	6.6	Mycobacterium vanbaalenii PYR-1, complete genome
Mix_A_M6495_S12_L001_R1_001_12_(paired)_contig_1750	1198	35	6.36	Clostridium butyricum strain TK520 chromosome 1, complete sequence
Mix_A_M6495_S12_L001_R1_001_12_(paired)_contig_2191	1118	35	6.17	Clostridium butyricum strain CDC_51208, complete genome
Mix_A_M6495_S12_L001_R1_001_12_(paired)_contig_1440	1390	35	5.94	Nonomuraea sp. ATCC 39727 isolate nono1 genome assembly, chromosome: I
Mix_A_M6495_S12_L001_R1_001_12_(paired)_contig_1528	1367	35	5.89	Staphylococcus aureus strain NRS143 chromosome, complete genome
Mix_A_M6495_S12_L001_R1_001_12_(paired)_contig_2245	1390	35	5.85	Staphylococcus aureus strain NRS143 chromosome, complete genome
Mix_A_M6495_S12_L001_R1_001_12_(paired)_contig_2453	1287	35	5.79	Staphylococcus aureus strain NRS484 chromosome, complete genome
Mix_A_M6495_S12_L001_R1_001_12_(paired)_contig_1022	1413	35	5.68	Streptomyces autolyticus strain CGMCC0516, complete genome
Mix_A_M6495_S12_L001_R1_001_12_(paired)_contig_2338	1422	35	5.67	Modestobacter marinus str. BC501 chromosome, complete genome
Mix_A_M6495_S12_L001_R1_001_12_(paired)_contig_272	1319	35	5.66	Kitasatospora setae KM-6054 DNA, complete genome
Mix_A_M6495_S12_L001_R1_001_12_(paired)_contig_2571	1484	35	5.65	Staphylococcus aureus strain NRS143 chromosome, complete genome
Mix_A_M6495_S12_L001_R1_001_12_(paired)_contig_1859	1345	35	5.62	Staphylococcus aureus strain Seattle 1945 isolate G478, complete genome
Mix_A_M6495_S12_L001_R1_001_12_(paired)_contig_1822	1399	35	5.62	Staphylococcus aureus strain NRS143 chromosome, complete genome
Mix_A_M6495_S12_L001_R1_001_12_(paired)_contig_2450	1533	35	5.38	Staphylococcus aureus strain NRS143 chromosome, complete genome
Mix_A_M6495_S12_L001_R1_001_12_(paired)_contig_2158	1496	35	5.24	Staphylococcus aureus strain Seattle 1945 isolate G478, complete genome
Mix_A_M6495_S12_L001_R1_001_12_(paired)_contig_2115	1456	35	5.14	Staphylococcus aureus strain NRS143 chromosome, complete genome
Mix_A_M6495_S12_L001_R1_001_12_(paired)_contig_2296	1214	34	6.97	Modestobacter marinus str. BC501 chromosome, complete genome
Mix_A_M6495_S12_L001_R1_001_12_(paired)_contig_2442	1183	34	6.88	Modestobacter marinus str. BC501 chromosome, complete genome
Mix_A_M6495_S12_L001_R1_001_12_(paired)_contig_775	1321	34	6.4	Modestobacter marinus str. BC501 chromosome, complete genome
Mix_A_M6495_S12_L001_R1_001_12_(paired)_contig_1734	1291	34	6.16	Modestobacter marinus str. BC501 chromosome, complete genome
Mix_A_M6495_S12_L001_R1_001_12_(paired)_contig_2074	1333	34	5.76	Modestobacter marinus str. BC501 chromosome, complete genome
Mix_A_M6495_S12_L001_R1_001_12_(paired)_contig_692	1441	34	5.67	Modestobacter marinus str. BC501 chromosome, complete genome
Mix_A_M6495_S12_L001_R1_001_12_(paired)_contig_374	1446	34	5.58	Modestobacter marinus str. BC501 chromosome, complete genome
Mix_A_M6495_S12_L001_R1_001_12_(paired)_contig_2049	1128	34	7.47	Pseudonocardia sp. AL041005-10, complete genome
Mix_A_M6495_S12_L001_R1_001_12_(paired)_contig_1176	1097	34	7.14	Staphylococcus aureus strain NRS143 chromosome, complete genome
Mix_A_M6495_S12_L001_R1_001_12_(paired)_contig_758	1194	34	7.06	Clostridium butyricum strain TK520 chromosome 1, complete sequence
Mix_A_M6495_S12_L001_R1_001_12_(paired)_contig_2032	1168	34	6.91	Micromonospora echinofusca strain DSM 43913 genome assembly, chromosome: I
Mix_A_M6495_S12_L001_R1_001_12_(paired)_contig_1763	1166	34	6.88	Staphylococcus aureus strain NRS143 chromosome, complete genome
Mix_A_M6495_S12_L001_R1_001_12_(paired)_contig_1270	1140	34	6.84	Cellulomonas fimi ATCC 484, complete genome
Mix_A_M6495_S12_L001_R1_001_12_(paired)_contig_2379	1084	34	6.82	Clostridium butyricum strain TK520 chromosome 1, complete sequence
Mix_A_M6495_S12_L001_R1_001_12_(paired)_contig_1719	1135	34	6.71	Gordonia sp. QH-11, complete genome
Mix_A_M6495_S12_L001_R1_001_12_(paired)_contig_2260	1234	34	6.47	#N/A
Mix_A_M6495_S12_L001_R1_001_12_(paired)_contig_1125	1199	34	6.4	Staphylococcus aureus strain NRS143 chromosome, complete genome
Mix_A_M6495_S12_L001_R1_001_12_(paired)_contig_1432	1303	34	6.36	Staphylococcus aureus strain NRS484 chromosome, complete genome
Mix_A_M6495_S12_L001_R1_001_12_(paired)_contig_531	1277	34	6.26	Actinosynnema pretiosum strain X47 chromosome, complete genome
Mix_A_M6495_S12_L001_R1_001_12_(paired)_contig_1677	1335	34	6.21	Staphylococcus aureus strain NRS484 chromosome, complete genome
Mix_A_M6495_S12_L001_R1_001_12_(paired)_contig_1849	1269	34	6.03	Staphylococcus aureus strain Seattle 1945 isolate G478, complete genome
Mix_A_M6495_S12_L001_R1_001_12_(paired)_contig_443	1129	34	5.96	Clostridium butyricum strain CDC_51208, complete genome
Mix_A_M6495_S12_L001_R1_001_12_(paired)_contig_1499	1225	34	5.92	Staphylococcus aureus strain Seattle 1945 isolate G478, complete genome
Mix_A_M6495_S12_L001_R1_001_12_(paired)_contig_1067	1272	34	5.91	Staphylococcus aureus strain NRS143 chromosome, complete genome
Mix_A_M6495_S12_L001_R1_001_12_(paired)_contig_2016	1313	34	5.88	Staphylococcus aureus strain NRS484 chromosome, complete genome
Mix_A_M6495_S12_L001_R1_001_12_(paired)_contig_1812	1312	34	5.72	Staphylococcus aureus strain NRS484 chromosome, complete genome
Mix_A_M6495_S12_L001_R1_001_12_(paired)_contig_917	1466	34	5.64	Sinomonas atrocyanea strain KCTC 3377, complete genome
Mix_A_M6495_S12_L001_R1_001_12_(paired)_contig_1844	1333	34	5.61	Staphylococcus aureus strain NRS143 chromosome, complete genome
Mix_A_M6495_S12_L001_R1_001_12_(paired)_contig_2012	1486	34	5.59	Nonomuraea sp. ATCC 55076, complete genome
Mix_A_M6495_S12_L001_R1_001_12_(paired)_contig_2257	1534	34	5.47	Staphylococcus aureus strain NRS143 chromosome, complete genome
Mix_A_M6495_S12_L001_R1_001_12_(paired)_contig_955	1455	34	5.47	Staphylococcus aureus strain Seattle 1945 isolate G478, complete genome
Mix_A_M6495_S12_L001_R1_001_12_(paired)_contig_2272	1549	34	5.29	Staphylococcus aureus strain NRS484 chromosome, complete genome
Mix_A_M6495_S12_L001_R1_001_12_(paired)_contig_2536	1423	34	5.29	Staphylococcus aureus strain NRS143 chromosome, complete genome
Mix_A_M6495_S12_L001_R1_001_12_(paired)_contig_2538	1560	34	5.27	Staphylococcus aureus strain NRS143 chromosome, complete genome
Mix_A_M6495_S12_L001_R1_001_12_(paired)_contig_700	1514	34	5.24	Staphylococcus aureus strain NRS484 chromosome, complete genome
Mix_A_M6495_S12_L001_R1_001_12_(paired)_contig_1263	1273	34	5.22	Staphylococcus aureus strain NRS484 chromosome, complete genome
Mix_A_M6495_S12_L001_R1_001_12_(paired)_contig_1737	1391	34	5.2	Staphylococcus aureus strain NRS484 chromosome, complete genome
Mix_A_M6495_S12_L001_R1_001_12_(paired)_contig_1370	1511	34	5.04	Staphylococcus aureus strain Seattle 1945 isolate G478, complete genome
Mix_A_M6495_S12_L001_R1_001_12_(paired)_contig_2175	1046	33	7.75	Geodermatophilus obscurus DSM 43160, complete genome
Mix_A_M6495_S12_L001_R1_001_12_(paired)_contig_1958	1100	33	7.21	Modestobacter marinus str. BC501 chromosome, complete genome
Mix_A_M6495_S12_L001_R1_001_12_(paired)_contig_2165	1138	33	6.97	Modestobacter marinus str. BC501 chromosome, complete genome
Mix_A_M6495_S12_L001_R1_001_12_(paired)_contig_1749	1239	33	6.67	Geodermatophilus obscurus DSM 43160, complete genome
Mix_A_M6495_S12_L001_R1_001_12_(paired)_contig_2545	1243	33	6.52	Geodermatophilus obscurus DSM 43160, complete genome
Mix_A_M6495_S12_L001_R1_001_12_(paired)_contig_2048	1134	33	6.51	Modestobacter marinus str. BC501 chromosome, complete genome
Mix_A_M6495_S12_L001_R1_001_12_(paired)_contig_1092	1177	33	6.49	Modestobacter marinus str. BC501 chromosome, complete genome
[truncated: 209 more rows]

## Sheet: mixB
Name of the contig	Consensus length	Total read count	Average coverage	Megablast result
sum	9759771	1908200
Mix_B_M6496_S13_L001_R1_001_13_(paired)_contig_1	660502	207884	68.06	Escherichia coli ATCC 25922, complete genome
Mix_B_M6496_S13_L001_R1_001_13_(paired)_contig_15	565606	174847	66.41	Escherichia coli str. 'clone D i2', complete genome
Mix_B_M6496_S13_L001_R1_001_13_(paired)_contig_27	416170	130698	67.94	Escherichia coli ATCC 25922, complete genome
Mix_B_M6496_S13_L001_R1_001_13_(paired)_contig_8	337962	108698	69.61	Escherichia coli strain UPEC 26-1, complete genome
Mix_B_M6496_S13_L001_R1_001_13_(paired)_contig_16	322282	103010	69.06	Escherichia coli ATCC 25922, complete genome
Mix_B_M6496_S13_L001_R1_001_13_(paired)_contig_9	314278	100446	69.08	Escherichia coli ATCC 25922, complete genome
Mix_B_M6496_S13_L001_R1_001_13_(paired)_contig_44	232573	73005	67.6	Escherichia coli strain UPEC 26-1, complete genome
Mix_B_M6496_S13_L001_R1_001_13_(paired)_contig_50	212118	63974	64.91	Escherichia coli str. 'clone D i14', complete genome
Mix_B_M6496_S13_L001_R1_001_13_(paired)_contig_12	202948	62926	66.87	Escherichia coli ATCC 25922, complete genome
Mix_B_M6496_S13_L001_R1_001_13_(paired)_contig_3	185662	58547	67.81	Escherichia coli ATCC 25922, complete genome
Mix_B_M6496_S13_L001_R1_001_13_(paired)_contig_11	172205	54572	68.39	Escherichia coli ATCC 25922, complete genome
Mix_B_M6496_S13_L001_R1_001_13_(paired)_contig_49	137276	43063	68.01	Escherichia coli ATCC 25922, complete genome
Mix_B_M6496_S13_L001_R1_001_13_(paired)_contig_2	132613	41739	67.98	Escherichia coli strain HS13-1 chromosome, complete genome
Mix_B_M6496_S13_L001_R1_001_13_(paired)_contig_29	123439	38279	66.43	Escherichia coli ATCC 25922, complete genome
Mix_B_M6496_S13_L001_R1_001_13_(paired)_contig_22	113537	36364	69.23	Escherichia coli ATCC 25922, complete genome
Mix_B_M6496_S13_L001_R1_001_13_(paired)_contig_35	110689	35234	68.66	Escherichia coli ATCC 25922, complete genome
Mix_B_M6496_S13_L001_R1_001_13_(paired)_contig_45	48488	32146	140.48	Escherichia coli ATCC 25922 plasmid, complete sequence
Mix_B_M6496_S13_L001_R1_001_13_(paired)_contig_37	92138	29055	67.82	Escherichia coli ATCC 25922, complete genome
Mix_B_M6496_S13_L001_R1_001_13_(paired)_contig_13	73465	22924	67.52	Escherichia coli ATCC 25922, complete genome
Mix_B_M6496_S13_L001_R1_001_13_(paired)_contig_55	58190	18561	69.01	Escherichia coli ATCC 25922, complete genome
Mix_B_M6496_S13_L001_R1_001_13_(paired)_contig_17	52524	18147	73.67	Escherichia coli ATCC 25922, complete genome
Mix_B_M6496_S13_L001_R1_001_13_(paired)_contig_36	24185	18058	154.77	Escherichia coli ATCC 25922 plasmid, complete sequence
Mix_B_M6496_S13_L001_R1_001_13_(paired)_contig_46	3176	17790	1162.91	Escherichia coli Nissle 1917, complete genome
Mix_B_M6496_S13_L001_R1_001_13_(paired)_contig_19	1919	15426	1656.29	Enterobacter asburiae strain CAV1043 plasmid pCAV1043-1919, complete sequence
Mix_B_M6496_S13_L001_R1_001_13_(paired)_contig_28	43254	14615	71.77	Escherichia coli ATCC 25922, complete genome
Mix_B_M6496_S13_L001_R1_001_13_(paired)_contig_33	41471	13754	71.38	Escherichia coli ATCC 25922, complete genome
Mix_B_M6496_S13_L001_R1_001_13_(paired)_contig_73	40357	13414	70.41	Escherichia coli ATCC 25922, complete genome
Mix_B_M6496_S13_L001_R1_001_13_(paired)_contig_93	35517	12606	75.54	Escherichia coli ATCC 25922, complete genome
Mix_B_M6496_S13_L001_R1_001_13_(paired)_contig_68	35588	11252	68.33	Escherichia coli ATCC 25922, complete genome
Mix_B_M6496_S13_L001_R1_001_13_(paired)_contig_54	28905	10859	81.37	Escherichia coli ATCC 25922, complete genome
Mix_B_M6496_S13_L001_R1_001_13_(paired)_contig_145	30022	9761	70.19	Escherichia coli ATCC 25922, complete genome
Mix_B_M6496_S13_L001_R1_001_13_(paired)_contig_86	29497	8720	64.11	Escherichia coli ATCC 25922, complete genome
Mix_B_M6496_S13_L001_R1_001_13_(paired)_contig_113	23911	8670	78.59	Escherichia coli ATCC 25922, complete genome
Mix_B_M6496_S13_L001_R1_001_13_(paired)_contig_21	3109	8014	546.89	Escherichia coli strain UPEC 26-1, complete genome
Mix_B_M6496_S13_L001_R1_001_13_(paired)_contig_130	22315	7770	74.7	Escherichia coli ATCC 25922, complete genome
Mix_B_M6496_S13_L001_R1_001_13_(paired)_contig_94	26563	7536	59.63	Escherichia coli ATCC 25922, complete genome
Mix_B_M6496_S13_L001_R1_001_13_(paired)_contig_64	20960	6907	70.21	Escherichia coli ATCC 25922, complete genome
Mix_B_M6496_S13_L001_R1_001_13_(paired)_contig_84	18840	6615	74.81	Escherichia coli ATCC 25922, complete genome
Mix_B_M6496_S13_L001_R1_001_13_(paired)_contig_31	17733	6210	74.99	Escherichia coli ATCC 25922, complete genome
Mix_B_M6496_S13_L001_R1_001_13_(paired)_contig_72	10702	5184	103.73	Escherichia coli str. 'clone D i14', complete genome
Mix_B_M6496_S13_L001_R1_001_13_(paired)_contig_4	16450	5138	66.24	Escherichia coli str. 'clone D i14', complete genome
Mix_B_M6496_S13_L001_R1_001_13_(paired)_contig_202	14567	5074	73.15	Escherichia coli ATCC 25922, complete genome
Mix_B_M6496_S13_L001_R1_001_13_(paired)_contig_20	12498	4533	77.09	Escherichia coli ATCC 25922, complete genome
Mix_B_M6496_S13_L001_R1_001_13_(paired)_contig_18	1493	3957	569.56	Escherichia coli strain FHI_NMBU_03 chromosome, complete genome
Mix_B_M6496_S13_L001_R1_001_13_(paired)_contig_98	6577	3272	107.48	Escherichia coli CFT073, complete genome
Mix_B_M6496_S13_L001_R1_001_13_(paired)_contig_26	8845	2900	70.13	Escherichia coli ATCC 25922, complete genome
Mix_B_M6496_S13_L001_R1_001_13_(paired)_contig_91	5716	2518	95.31	Escherichia coli strain BH100 chromosome, complete genome
Mix_B_M6496_S13_L001_R1_001_13_(paired)_contig_124	1250	2380	405.6	Escherichia coli strain AR_0055, complete genome
Mix_B_M6496_S13_L001_R1_001_13_(paired)_contig_88	7743	2263	62.31	Escherichia coli Nissle 1917, complete genome
Mix_B_M6496_S13_L001_R1_001_13_(paired)_contig_112	6343	2243	74.84	Escherichia coli ATCC 25922, complete genome
Mix_B_M6496_S13_L001_R1_001_13_(paired)_contig_151	3522	2090	123.29	Escherichia coli ATCC 25922, complete genome
Mix_B_M6496_S13_L001_R1_001_13_(paired)_contig_76	10888	1701	33.91	Modestobacter marinus str. BC501 chromosome, complete genome
Mix_B_M6496_S13_L001_R1_001_13_(paired)_contig_183	4368	1628	78.86	Escherichia coli strain UPEC 26-1, complete genome
Mix_B_M6496_S13_L001_R1_001_13_(paired)_contig_104	3653	1449	85.3	Escherichia coli strain AR_0055, complete genome
Mix_B_M6496_S13_L001_R1_001_13_(paired)_contig_249	3573	1324	79.22	Escherichia coli ATCC 25922, complete genome
Mix_B_M6496_S13_L001_R1_001_13_(paired)_contig_97	1890	1251	139.12	Escherichia coli strain 90-9269 chromosome
Mix_B_M6496_S13_L001_R1_001_13_(paired)_contig_262	9753	1041	23.64	Clavibacter michiganensis strain PF008, complete genome
Mix_B_M6496_S13_L001_R1_001_13_(paired)_contig_305	1521	975	137.83	Escherichia coli str. 'clone D i14', complete genome
Mix_B_M6496_S13_L001_R1_001_13_(paired)_contig_277	2242	967	89.53	Escherichia coli BH100N substr. MG2017, complete genome
Mix_B_M6496_S13_L001_R1_001_13_(paired)_contig_138	2679	840	66.85	Escherichia coli strain AR_0015, complete genome
Mix_B_M6496_S13_L001_R1_001_13_(paired)_contig_696	2711	814	65.67	Escherichia coli ATCC 25922, complete genome
Mix_B_M6496_S13_L001_R1_001_13_(paired)_contig_110	10341	802	17.33	Sinomonas atrocyanea strain KCTC 3377, complete genome
Mix_B_M6496_S13_L001_R1_001_13_(paired)_contig_61	2265	764	72.49	Escherichia coli ATCC 25922, complete genome
Mix_B_M6496_S13_L001_R1_001_13_(paired)_contig_404	4682	761	33.96	Clostridium butyricum strain JKY6D1 chromosome 1, complete sequence
Mix_B_M6496_S13_L001_R1_001_13_(paired)_contig_101	12442	760	13.66	Modestobacter marinus str. BC501 chromosome, complete genome
Mix_B_M6496_S13_L001_R1_001_13_(paired)_contig_80	7076	691	22.01	Modestobacter marinus str. BC501 chromosome, complete genome
Mix_B_M6496_S13_L001_R1_001_13_(paired)_contig_500	3350	688	42.46	Staphylococcus aureus strain HPV107 chromosome, complete genome
Mix_B_M6496_S13_L001_R1_001_13_(paired)_contig_256	11173	614	12.41	Modestobacter marinus str. BC501 chromosome, complete genome
Mix_B_M6496_S13_L001_R1_001_13_(paired)_contig_389	9957	609	13.98	Nocardioides sp. JS614, complete sequence
Mix_B_M6496_S13_L001_R1_001_13_(paired)_contig_59	7469	529	15.93	Rhodococcus sp. B7740, complete genome
Mix_B_M6496_S13_L001_R1_001_13_(paired)_contig_873	1392	506	77.82	Escherichia coli ATCC 25922, complete genome
Mix_B_M6496_S13_L001_R1_001_13_(paired)_contig_162	1037	502	106.81	Escherichia coli isolate NQ3 chromosome, complete genome
Mix_B_M6496_S13_L001_R1_001_13_(paired)_contig_761	7291	465	14.41	Geodermatophilus obscurus DSM 43160, complete genome
Mix_B_M6496_S13_L001_R1_001_13_(paired)_contig_209	1593	456	61.2	Escherichia coli ATCC 25922, complete genome
Mix_B_M6496_S13_L001_R1_001_13_(paired)_contig_70	6054	442	16.55	#N/A
Mix_B_M6496_S13_L001_R1_001_13_(paired)_contig_721	4276	440	23.03	Modestobacter marinus str. BC501 chromosome, complete genome
Mix_B_M6496_S13_L001_R1_001_13_(paired)_contig_77	7077	438	13.77	Acidovorax sp. JS42, complete genome
Mix_B_M6496_S13_L001_R1_001_13_(paired)_contig_1094	1392	422	63.62	Escherichia coli strain Ecol_745, complete genome
Mix_B_M6496_S13_L001_R1_001_13_(paired)_contig_695	7086	414	13.01	Arsenicicoccus sp. oral taxon 190, complete genome
Mix_B_M6496_S13_L001_R1_001_13_(paired)_contig_133	1796	404	48.39	Staphylococcus aureus strain NRS143 chromosome, complete genome
Mix_B_M6496_S13_L001_R1_001_13_(paired)_contig_297	1593	403	54.2	Escherichia coli strain AR_0015, complete genome
Mix_B_M6496_S13_L001_R1_001_13_(paired)_contig_824	6675	396	13.51	Modestobacter marinus str. BC501 chromosome, complete genome
Mix_B_M6496_S13_L001_R1_001_13_(paired)_contig_739	5480	382	15.62	Nocardioides sp. JS614, complete genome
Mix_B_M6496_S13_L001_R1_001_13_(paired)_contig_1064	6853	358	11.84	Phycicoccus dokdonensis strain DSM 22329 genome assembly, chromosome: I
Mix_B_M6496_S13_L001_R1_001_13_(paired)_contig_414	5499	351	14.6	Rhodococcus sp. PY11 2-hydroxypyridine degradation gene cluster, strain PY11
Mix_B_M6496_S13_L001_R1_001_13_(paired)_contig_251	6494	344	12.04	Modestobacter marinus str. BC501 chromosome, complete genome
Mix_B_M6496_S13_L001_R1_001_13_(paired)_contig_798	5485	339	14.4	Modestobacter marinus str. BC501 chromosome, complete genome
Mix_B_M6496_S13_L001_R1_001_13_(paired)_contig_53	6346	339	12.36	Modestobacter marinus str. BC501 chromosome, complete genome
Mix_B_M6496_S13_L001_R1_001_13_(paired)_contig_636	7880	336	9.94	Modestobacter marinus str. BC501 chromosome, complete genome
Mix_B_M6496_S13_L001_R1_001_13_(paired)_contig_1144	5018	333	14.73	Pseudonocardia sp. EC080619-01, complete genome
Mix_B_M6496_S13_L001_R1_001_13_(paired)_contig_869	5863	328	12.89	Geodermatophilus obscurus DSM 43160, complete genome
Mix_B_M6496_S13_L001_R1_001_13_(paired)_contig_219	5678	326	13.1	Phycicoccus dokdonensis strain DSM 22329 genome assembly, chromosome: I
Mix_B_M6496_S13_L001_R1_001_13_(paired)_contig_1192	6229	325	11.89	Geodermatophilus obscurus DSM 43160, complete genome
Mix_B_M6496_S13_L001_R1_001_13_(paired)_contig_764	5892	323	12.5	Modestobacter marinus str. BC501 chromosome, complete genome
Mix_B_M6496_S13_L001_R1_001_13_(paired)_contig_664	6016	320	12.18	Blastococcus saxobsidens DD2 complete genome
Mix_B_M6496_S13_L001_R1_001_13_(paired)_contig_321	8506	320	8.03	Staphylococcus aureus strain Seattle 1945 isolate G478, complete genome
Mix_B_M6496_S13_L001_R1_001_13_(paired)_contig_452	5126	317	14.13	Geodermatophilus obscurus DSM 43160, complete genome
Mix_B_M6496_S13_L001_R1_001_13_(paired)_contig_126	6766	315	10.69	Modestobacter marinus str. BC501 chromosome, complete genome
Mix_B_M6496_S13_L001_R1_001_13_(paired)_contig_191	6765	314	10.56	Modestobacter marinus str. BC501 chromosome, complete genome
Mix_B_M6496_S13_L001_R1_001_13_(paired)_contig_372	4732	310	14.48	Modestobacter marinus str. BC501 chromosome, complete genome
Mix_B_M6496_S13_L001_R1_001_13_(paired)_contig_51	5670	310	12.53	Pseudonocardia sp. EC080625-04, complete genome
Mix_B_M6496_S13_L001_R1_001_13_(paired)_contig_428	1772	308	37.98	Modestobacter marinus str. BC501 chromosome, complete genome
Mix_B_M6496_S13_L001_R1_001_13_(paired)_contig_1146	4757	307	14.26	#N/A
Mix_B_M6496_S13_L001_R1_001_13_(paired)_contig_221	5139	295	13.43	Modestobacter marinus str. BC501 chromosome, complete genome
Mix_B_M6496_S13_L001_R1_001_13_(paired)_contig_368	5644	292	11.71	Geodermatophilus obscurus DSM 43160, complete genome
Mix_B_M6496_S13_L001_R1_001_13_(paired)_contig_241	5096	290	12.82	Modestobacter marinus str. BC501 chromosome, complete genome
Mix_B_M6496_S13_L001_R1_001_13_(paired)_contig_58	5300	286	12.4	Modestobacter marinus str. BC501 chromosome, complete genome
Mix_B_M6496_S13_L001_R1_001_13_(paired)_contig_613	5535	284	11.64	Methylobacterium extorquens CM4, complete genome
Mix_B_M6496_S13_L001_R1_001_13_(paired)_contig_208	7078	282	9.07	Blastococcus saxobsidens DD2 complete genome
Mix_B_M6496_S13_L001_R1_001_13_(paired)_contig_135	5390	281	12.13	Geodermatophilus obscurus DSM 43160, complete genome
Mix_B_M6496_S13_L001_R1_001_13_(paired)_contig_407	4112	278	14.42	Modestobacter marinus str. BC501 chromosome, complete genome
Mix_B_M6496_S13_L001_R1_001_13_(paired)_contig_872	3968	273	15.68	Modestobacter marinus str. BC501 chromosome, complete genome
Mix_B_M6496_S13_L001_R1_001_13_(paired)_contig_402	5094	273	12.43	Modestobacter marinus str. BC501 chromosome, complete genome
Mix_B_M6496_S13_L001_R1_001_13_(paired)_contig_655	5879	272	10.9	Streptomyces ansochromogenes clone pks7 metabolite biosynthetic gene cluster, complete sequence
Mix_B_M6496_S13_L001_R1_001_13_(paired)_contig_488	4917	270	12.55	Modestobacter marinus str. BC501 chromosome, complete genome
Mix_B_M6496_S13_L001_R1_001_13_(paired)_contig_878	4085	265	14.39	Blastococcus saxobsidens DD2 complete genome
Mix_B_M6496_S13_L001_R1_001_13_(paired)_contig_279	5205	263	11.48	Modestobacter marinus str. BC501 chromosome, complete genome
Mix_B_M6496_S13_L001_R1_001_13_(paired)_contig_462	6041	263	10.19	Modestobacter marinus str. BC501 chromosome, complete genome
Mix_B_M6496_S13_L001_R1_001_13_(paired)_contig_771	3888	262	14.16	Saccharopolyspora erythraea NRRL2338 complete genome
Mix_B_M6496_S13_L001_R1_001_13_(paired)_contig_79	4078	251	14.09	Geodermatophilus obscurus DSM 43160, complete genome
Mix_B_M6496_S13_L001_R1_001_13_(paired)_contig_1182	4727	251	11.95	Nocardia brasiliensis strain FDAARGOS_352, complete genome
Mix_B_M6496_S13_L001_R1_001_13_(paired)_contig_242	4795	250	11.98	Modestobacter marinus str. BC501 chromosome, complete genome
Mix_B_M6496_S13_L001_R1_001_13_(paired)_contig_355	2770	250	20.74	Saccharopolyspora erythraea NRRL2338 complete genome
Mix_B_M6496_S13_L001_R1_001_13_(paired)_contig_534	4800	249	11.75	Pimelobacter simplex strain VKM Ac-2033D, complete genome
Mix_B_M6496_S13_L001_R1_001_13_(paired)_contig_38	4444	248	13.03	Modestobacter marinus str. BC501 chromosome, complete genome
Mix_B_M6496_S13_L001_R1_001_13_(paired)_contig_192	4736	247	11.69	Kocuria turfanensis strain HO-9042 genome
Mix_B_M6496_S13_L001_R1_001_13_(paired)_contig_562	4904	246	11.58	Modestobacter marinus str. BC501 chromosome, complete genome
Mix_B_M6496_S13_L001_R1_001_13_(paired)_contig_140	4434	243	12.82	Modestobacter marinus str. BC501 chromosome, complete genome
Mix_B_M6496_S13_L001_R1_001_13_(paired)_contig_497	4972	242	11.25	Modestobacter marinus str. BC501 chromosome, complete genome
Mix_B_M6496_S13_L001_R1_001_13_(paired)_contig_224	5260	242	10.67	Modestobacter marinus str. BC501 chromosome, complete genome
Mix_B_M6496_S13_L001_R1_001_13_(paired)_contig_180	4180	240	13.13	Modestobacter marinus str. BC501 chromosome, complete genome
Mix_B_M6496_S13_L001_R1_001_13_(paired)_contig_7	3953	237	13.64	Modestobacter marinus str. BC501 chromosome, complete genome
Mix_B_M6496_S13_L001_R1_001_13_(paired)_contig_187	4854	237	10.77	Modestobacter marinus str. BC501 chromosome, complete genome
Mix_B_M6496_S13_L001_R1_001_13_(paired)_contig_173	4969	234	10.87	Blastococcus saxobsidens DD2 complete genome
Mix_B_M6496_S13_L001_R1_001_13_(paired)_contig_99	4568	233	11.89	Modestobacter marinus str. BC501 chromosome, complete genome
Mix_B_M6496_S13_L001_R1_001_13_(paired)_contig_1362	4430	232	12.09	Blastococcus saxobsidens DD2 complete genome
Mix_B_M6496_S13_L001_R1_001_13_(paired)_contig_1767	4399	232	11.99	Blastococcus saxobsidens DD2 complete genome
Mix_B_M6496_S13_L001_R1_001_13_(paired)_contig_179	3473	230	14.4	Modestobacter marinus str. BC501 chromosome, complete genome
Mix_B_M6496_S13_L001_R1_001_13_(paired)_contig_291	4033	230	13.36	Blastococcus saxobsidens DD2 complete genome
Mix_B_M6496_S13_L001_R1_001_13_(paired)_contig_1213	4971	230	10.57	Blastococcus saxobsidens DD2 complete genome
Mix_B_M6496_S13_L001_R1_001_13_(paired)_contig_659	5069	230	10.09	Modestobacter marinus str. BC501 chromosome, complete genome
Mix_B_M6496_S13_L001_R1_001_13_(paired)_contig_726	3293	229	15.96	Modestobacter marinus str. BC501 chromosome, complete genome
Mix_B_M6496_S13_L001_R1_001_13_(paired)_contig_182	4525	229	11.57	Modestobacter marinus str. BC501 chromosome, complete genome
Mix_B_M6496_S13_L001_R1_001_13_(paired)_contig_456	4535	228	11.67	Modestobacter marinus str. BC501 chromosome, complete genome
Mix_B_M6496_S13_L001_R1_001_13_(paired)_contig_759	3135	227	17.13	Kineococcus radiotolerans SRS30216, complete genome
Mix_B_M6496_S13_L001_R1_001_13_(paired)_contig_1240	4580	227	10.63	Staphylococcus aureus strain Seattle 1945 isolate G478, complete genome
Mix_B_M6496_S13_L001_R1_001_13_(paired)_contig_10	4705	226	11.04	Blastococcus saxobsidens DD2 complete genome
Mix_B_M6496_S13_L001_R1_001_13_(paired)_contig_39	5122	226	10.1	Modestobacter marinus str. BC501 chromosome, complete genome
Mix_B_M6496_S13_L001_R1_001_13_(paired)_contig_300	4605	223	10.91	Modestobacter marinus str. BC501 chromosome, complete genome
Mix_B_M6496_S13_L001_R1_001_13_(paired)_contig_758	4769	223	10.84	Modestobacter marinus str. BC501 chromosome, complete genome
Mix_B_M6496_S13_L001_R1_001_13_(paired)_contig_1211	3954	223	11.28	Staphylococcus aureus strain NRS484 chromosome, complete genome
Mix_B_M6496_S13_L001_R1_001_13_(paired)_contig_588	4704	221	10.61	Streptomyces pactum strain KLBMP 5084, complete genome
Mix_B_M6496_S13_L001_R1_001_13_(paired)_contig_230	4421	220	11.6	Modestobacter marinus str. BC501 chromosome, complete genome
Mix_B_M6496_S13_L001_R1_001_13_(paired)_contig_1266	4851	220	10.52	Modestobacter marinus str. BC501 chromosome, complete genome
Mix_B_M6496_S13_L001_R1_001_13_(paired)_contig_833	4344	219	11.83	Modestobacter marinus str. BC501 chromosome, complete genome
Mix_B_M6496_S13_L001_R1_001_13_(paired)_contig_863	4858	219	10.12	Modestobacter marinus str. BC501 chromosome, complete genome
Mix_B_M6496_S13_L001_R1_001_13_(paired)_contig_982	4029	219	12.3	Kineococcus radiotolerans SRS30216, complete genome
Mix_B_M6496_S13_L001_R1_001_13_(paired)_contig_175	4164	218	11.8	Modestobacter marinus str. BC501 chromosome, complete genome
Mix_B_M6496_S13_L001_R1_001_13_(paired)_contig_382	4739	218	10.58	Modestobacter marinus str. BC501 chromosome, complete genome
Mix_B_M6496_S13_L001_R1_001_13_(paired)_contig_1958	4148	218	12.04	Friedmanniella sagamiharensis strain DSM 21743 genome assembly, chromosome: I
Mix_B_M6496_S13_L001_R1_001_13_(paired)_contig_879	1044	217	43.96	Escherichia coli strain PAR, complete genome
Mix_B_M6496_S13_L001_R1_001_13_(paired)_contig_401	1447	216	31.88	Kribbella flavida DSM 17836, complete genome
Mix_B_M6496_S13_L001_R1_001_13_(paired)_contig_777	4910	216	10.01	Phycicoccus dokdonensis strain DSM 22329 genome assembly, chromosome: I
Mix_B_M6496_S13_L001_R1_001_13_(paired)_contig_440	3691	214	13.42	Modestobacter marinus str. BC501 chromosome, complete genome
Mix_B_M6496_S13_L001_R1_001_13_(paired)_contig_34	4182	214	11.78	Modestobacter marinus str. BC501 chromosome, complete genome
Mix_B_M6496_S13_L001_R1_001_13_(paired)_contig_571	4659	213	10.75	Modestobacter marinus str. BC501 chromosome, complete genome
Mix_B_M6496_S13_L001_R1_001_13_(paired)_contig_127	4355	211	11.1	Modestobacter marinus str. BC501 chromosome, complete genome
Mix_B_M6496_S13_L001_R1_001_13_(paired)_contig_107	3438	210	14.33	Geodermatophilus obscurus DSM 43160, complete genome
Mix_B_M6496_S13_L001_R1_001_13_(paired)_contig_1352	3647	208	13.17	Modestobacter marinus str. BC501 chromosome, complete genome
Mix_B_M6496_S13_L001_R1_001_13_(paired)_contig_392	4429	208	11.07	Curtobacterium sp. MR_MD2014, complete genome
Mix_B_M6496_S13_L001_R1_001_13_(paired)_contig_834	4523	208	9.08	Staphylococcus aureus strain NRS143 chromosome, complete genome
Mix_B_M6496_S13_L001_R1_001_13_(paired)_contig_307	3293	207	14.46	Blastococcus saxobsidens DD2 complete genome
Mix_B_M6496_S13_L001_R1_001_13_(paired)_contig_328	4467	207	10.47	Geodermatophilus obscurus DSM 43160, complete genome
Mix_B_M6496_S13_L001_R1_001_13_(paired)_contig_783	4231	206	11.02	Modestobacter marinus str. BC501 chromosome, complete genome
Mix_B_M6496_S13_L001_R1_001_13_(paired)_contig_1241	3639	205	13.02	Modestobacter marinus str. BC501 chromosome, complete genome
Mix_B_M6496_S13_L001_R1_001_13_(paired)_contig_1092	4261	205	11.05	Modestobacter marinus str. BC501 chromosome, complete genome
Mix_B_M6496_S13_L001_R1_001_13_(paired)_contig_1141	4378	204	10.51	Blastococcus saxobsidens DD2 complete genome
Mix_B_M6496_S13_L001_R1_001_13_(paired)_contig_506	3644	203	12.51	Thermobispora bispora DSM 43833, complete genome
Mix_B_M6496_S13_L001_R1_001_13_(paired)_contig_1102	4427	203	10.23	Nonomuraea sp. ATCC 39727 isolate nono1 genome assembly, chromosome: I
Mix_B_M6496_S13_L001_R1_001_13_(paired)_contig_518	3698	202	12.28	Geodermatophilus obscurus DSM 43160, complete genome
Mix_B_M6496_S13_L001_R1_001_13_(paired)_contig_831	3925	202	12.06	Modestobacter marinus str. BC501 chromosome, complete genome
Mix_B_M6496_S13_L001_R1_001_13_(paired)_contig_924	3865	202	11.97	Modestobacter marinus str. BC501 chromosome, complete genome
Mix_B_M6496_S13_L001_R1_001_13_(paired)_contig_78	4030	202	11.34	Blastococcus saxobsidens DD2 complete genome
Mix_B_M6496_S13_L001_R1_001_13_(paired)_contig_888	4825	202	9.47	Modestobacter marinus str. BC501 chromosome, complete genome
Mix_B_M6496_S13_L001_R1_001_13_(paired)_contig_512	5148	199	8.8	Geodermatophilus obscurus DSM 43160, complete genome
Mix_B_M6496_S13_L001_R1_001_13_(paired)_contig_1158	4722	199	8.86	Staphylococcus aureus strain NRS484 chromosome, complete genome
Mix_B_M6496_S13_L001_R1_001_13_(paired)_contig_1311	3929	198	11.64	Geodermatophilus obscurus DSM 43160, complete genome
Mix_B_M6496_S13_L001_R1_001_13_(paired)_contig_685	4142	197	11.21	Geodermatophilus obscurus DSM 43160, complete genome
Mix_B_M6496_S13_L001_R1_001_13_(paired)_contig_591	4281	197	10.5	Modestobacter marinus str. BC501 chromosome, complete genome
Mix_B_M6496_S13_L001_R1_001_13_(paired)_contig_260	4145	197	10.5	Modestobacter marinus str. BC501 chromosome, complete genome
Mix_B_M6496_S13_L001_R1_001_13_(paired)_contig_847	3562	196	12.34	Modestobacter marinus str. BC501 chromosome, complete genome
Mix_B_M6496_S13_L001_R1_001_13_(paired)_contig_1003	3615	195	11.97	Modestobacter marinus str. BC501 chromosome, complete genome
Mix_B_M6496_S13_L001_R1_001_13_(paired)_contig_794	3867	195	11.53	Modestobacter marinus str. BC501 chromosome, complete genome
Mix_B_M6496_S13_L001_R1_001_13_(paired)_contig_545	4302	195	10.56	Modestobacter marinus str. BC501 chromosome, complete genome
Mix_B_M6496_S13_L001_R1_001_13_(paired)_contig_1368	4394	195	10.32	Modestobacter marinus str. BC501 chromosome, complete genome
Mix_B_M6496_S13_L001_R1_001_13_(paired)_contig_357	4863	195	8.86	Modestobacter marinus str. BC501 chromosome, complete genome
Mix_B_M6496_S13_L001_R1_001_13_(paired)_contig_905	3670	194	11.94	Modestobacter marinus str. BC501 chromosome, complete genome
Mix_B_M6496_S13_L001_R1_001_13_(paired)_contig_1264	4312	194	10.57	Geodermatophilus obscurus DSM 43160, complete genome
Mix_B_M6496_S13_L001_R1_001_13_(paired)_contig_1109	4314	193	9.96	Micromonospora echinofusca strain DSM 43913 genome assembly, chromosome: I
Mix_B_M6496_S13_L001_R1_001_13_(paired)_contig_484	3940	191	10.86	Geodermatophilus obscurus DSM 43160, complete genome
Mix_B_M6496_S13_L001_R1_001_13_(paired)_contig_1326	3395	191	13.11	Anolis ophiolepis DNA containing partial HoxA13 gene, HoxA13-HoxA11 IGS and partial HoxA11 gene
Mix_B_M6496_S13_L001_R1_001_13_(paired)_contig_914	4825	190	8.06	Staphylococcus aureus strain NRS484 chromosome, complete genome
Mix_B_M6496_S13_L001_R1_001_13_(paired)_contig_744	3053	189	13.4	Modestobacter marinus str. BC501 chromosome, complete genome
Mix_B_M6496_S13_L001_R1_001_13_(paired)_contig_623	3906	188	11.04	Geodermatophilus obscurus DSM 43160, complete genome
Mix_B_M6496_S13_L001_R1_001_13_(paired)_contig_656	3871	187	11	Burkholderia lata strain FL-1-2-30-S1-D0 chromosome 3, complete sequence
Mix_B_M6496_S13_L001_R1_001_13_(paired)_contig_380	3444	184	12.02	Modestobacter marinus str. BC501 chromosome, complete genome
Mix_B_M6496_S13_L001_R1_001_13_(paired)_contig_1804	3743	184	11.57	Modestobacter marinus str. BC501 chromosome, complete genome
Mix_B_M6496_S13_L001_R1_001_13_(paired)_contig_96	3693	184	11.43	Modestobacter marinus str. BC501 chromosome, complete genome
Mix_B_M6496_S13_L001_R1_001_13_(paired)_contig_893	4235	184	9.51	Modestobacter marinus str. BC501 chromosome, complete genome
Mix_B_M6496_S13_L001_R1_001_13_(paired)_contig_57	1071	184	34.27	Staphylococcus aureus strain NRS143 chromosome, complete genome
Mix_B_M6496_S13_L001_R1_001_13_(paired)_contig_592	3722	184	11.22	Cellulomonas fimi ATCC 484, complete genome
Mix_B_M6496_S13_L001_R1_001_13_(paired)_contig_467	3647	183	11.34	Modestobacter marinus str. BC501 chromosome, complete genome
Mix_B_M6496_S13_L001_R1_001_13_(paired)_contig_618	4280	183	9.92	Modestobacter marinus str. BC501 chromosome, complete genome
Mix_B_M6496_S13_L001_R1_001_13_(paired)_contig_207	3148	182	13.33	Modestobacter marinus str. BC501 chromosome, complete genome
Mix_B_M6496_S13_L001_R1_001_13_(paired)_contig_1794	3570	182	11.65	Modestobacter marinus str. BC501 chromosome, complete genome
Mix_B_M6496_S13_L001_R1_001_13_(paired)_contig_1785	3181	182	12.06	#N/A
Mix_B_M6496_S13_L001_R1_001_13_(paired)_contig_619	3447	181	12.14	Blastococcus saxobsidens DD2 complete genome
Mix_B_M6496_S13_L001_R1_001_13_(paired)_contig_1310	3482	181	11.98	Modestobacter marinus str. BC501 chromosome, complete genome
Mix_B_M6496_S13_L001_R1_001_13_(paired)_contig_471	3895	181	10.74	Pimelobacter simplex strain VKM Ac-2033D, complete genome
Mix_B_M6496_S13_L001_R1_001_13_(paired)_contig_593	3866	180	10.78	Modestobacter marinus str. BC501 chromosome, complete genome
Mix_B_M6496_S13_L001_R1_001_13_(paired)_contig_1027	3733	180	10.68	Modestobacter marinus str. BC501 chromosome, complete genome
Mix_B_M6496_S13_L001_R1_001_13_(paired)_contig_47	4740	180	8.61	Modestobacter marinus str. BC501 chromosome, complete genome
Mix_B_M6496_S13_L001_R1_001_13_(paired)_contig_439	3489	178	11.48	Modestobacter marinus str. BC501 chromosome, complete genome
Mix_B_M6496_S13_L001_R1_001_13_(paired)_contig_1053	4209	178	9.52	Modestobacter marinus str. BC501 chromosome, complete genome
Mix_B_M6496_S13_L001_R1_001_13_(paired)_contig_1049	3106	178	12.96	Amycolatopsis sp. AA4 chromosome, complete genome
Mix_B_M6496_S13_L001_R1_001_13_(paired)_contig_729	3666	178	11.09	Salinispora arenicola CNS-205, complete genome
Mix_B_M6496_S13_L001_R1_001_13_(paired)_contig_723	3125	177	13.07	Geodermatophilus obscurus DSM 43160, complete genome
Mix_B_M6496_S13_L001_R1_001_13_(paired)_contig_803	3553	177	11.57	Modestobacter marinus str. BC501 chromosome, complete genome
Mix_B_M6496_S13_L001_R1_001_13_(paired)_contig_1494	3328	176	11.98	Frankineae bacterium MT45 genome assembly, chromosome: I
Mix_B_M6496_S13_L001_R1_001_13_(paired)_contig_118	3379	176	11.9	Geodermatophilus obscurus DSM 43160, complete genome
Mix_B_M6496_S13_L001_R1_001_13_(paired)_contig_957	3576	176	11.45	Modestobacter marinus str. BC501 chromosome, complete genome
Mix_B_M6496_S13_L001_R1_001_13_(paired)_contig_1209	3686	176	11.14	Modestobacter marinus str. BC501 chromosome, complete genome
Mix_B_M6496_S13_L001_R1_001_13_(paired)_contig_1319	2995	175	13.48	Modestobacter marinus str. BC501 chromosome, complete genome
Mix_B_M6496_S13_L001_R1_001_13_(paired)_contig_815	3518	175	11.3	Blastococcus saxobsidens DD2 complete genome
Mix_B_M6496_S13_L001_R1_001_13_(paired)_contig_703	3317	174	12.02	Modestobacter marinus str. BC501 chromosome, complete genome
Mix_B_M6496_S13_L001_R1_001_13_(paired)_contig_1450	3496	174	11.43	Modestobacter marinus str. BC501 chromosome, complete genome
Mix_B_M6496_S13_L001_R1_001_13_(paired)_contig_690	3707	174	11.15	Modestobacter marinus str. BC501 chromosome, complete genome
Mix_B_M6496_S13_L001_R1_001_13_(paired)_contig_1610	3783	174	10.31	Modestobacter marinus str. BC501 chromosome, complete genome
Mix_B_M6496_S13_L001_R1_001_13_(paired)_contig_1296	3034	173	12.89	Geodermatophilus obscurus DSM 43160, complete genome
Mix_B_M6496_S13_L001_R1_001_13_(paired)_contig_745	3584	173	11.36	Modestobacter marinus str. BC501 chromosome, complete genome
Mix_B_M6496_S13_L001_R1_001_13_(paired)_contig_60	3615	173	11.02	Blastococcus saxobsidens DD2 complete genome
Mix_B_M6496_S13_L001_R1_001_13_(paired)_contig_161	5978	173	6.22	Staphylococcus aureus strain Seattle 1945 isolate G478, complete genome
Mix_B_M6496_S13_L001_R1_001_13_(paired)_contig_902	3218	172	12.28	Modestobacter marinus str. BC501 chromosome, complete genome
Mix_B_M6496_S13_L001_R1_001_13_(paired)_contig_463	3460	172	11.55	Modestobacter marinus str. BC501 chromosome, complete genome
Mix_B_M6496_S13_L001_R1_001_13_(paired)_contig_786	3850	172	9.93	Streptomyces rubrolavendulae strain MJM4426, complete genome
Mix_B_M6496_S13_L001_R1_001_13_(paired)_contig_341	3241	171	12.41	Modestobacter marinus str. BC501 chromosome, complete genome
Mix_B_M6496_S13_L001_R1_001_13_(paired)_contig_396	3192	171	12.21	Modestobacter marinus str. BC501 chromosome, complete genome
Mix_B_M6496_S13_L001_R1_001_13_(paired)_contig_780	3797	171	10.37	Modestobacter marinus str. BC501 chromosome, complete genome
Mix_B_M6496_S13_L001_R1_001_13_(paired)_contig_1841	2435	171	16	#N/A
Mix_B_M6496_S13_L001_R1_001_13_(paired)_contig_1761	4384	171	8.04	Staphylococcus aureus strain NRS484 chromosome, complete genome
Mix_B_M6496_S13_L001_R1_001_13_(paired)_contig_579	3600	170	10.77	Modestobacter marinus str. BC501 chromosome, complete genome
Mix_B_M6496_S13_L001_R1_001_13_(paired)_contig_1459	4666	170	7.55	Staphylococcus aureus strain Seattle 1945 isolate G478, complete genome
Mix_B_M6496_S13_L001_R1_001_13_(paired)_contig_63	2946	169	13.23	Blastococcus saxobsidens DD2 complete genome
Mix_B_M6496_S13_L001_R1_001_13_(paired)_contig_1093	3020	168	12.31	Modestobacter marinus str. BC501 chromosome, complete genome
Mix_B_M6496_S13_L001_R1_001_13_(paired)_contig_1348	3152	168	11.56	Modestobacter marinus str. BC501 chromosome, complete genome
Mix_B_M6496_S13_L001_R1_001_13_(paired)_contig_1900	3873	168	8.91	Staphylococcus aureus strain Seattle 1945 isolate G478, complete genome
Mix_B_M6496_S13_L001_R1_001_13_(paired)_contig_916	4283	167	8.92	Amycolatopsis methanolica 239, complete genome
Mix_B_M6496_S13_L001_R1_001_13_(paired)_contig_30	2777	166	13.85	Modestobacter marinus str. BC501 chromosome, complete genome
Mix_B_M6496_S13_L001_R1_001_13_(paired)_contig_950	2856	166	12.55	Modestobacter marinus str. BC501 chromosome, complete genome
Mix_B_M6496_S13_L001_R1_001_13_(paired)_contig_381	3115	166	12.38	Modestobacter marinus str. BC501 chromosome, complete genome
Mix_B_M6496_S13_L001_R1_001_13_(paired)_contig_121	3593	166	10.51	Modestobacter marinus str. BC501 chromosome, complete genome
Mix_B_M6496_S13_L001_R1_001_13_(paired)_contig_1745	3877	165	9.73	Modestobacter marinus str. BC501 chromosome, complete genome
Mix_B_M6496_S13_L001_R1_001_13_(paired)_contig_149	3242	165	11.5	Kineococcus radiotolerans SRS30216, complete genome
Mix_B_M6496_S13_L001_R1_001_13_(paired)_contig_6	2497	164	14.45	Geodermatophilus obscurus DSM 43160, complete genome
Mix_B_M6496_S13_L001_R1_001_13_(paired)_contig_1028	2640	164	14.01	Blastococcus saxobsidens DD2 complete genome
Mix_B_M6496_S13_L001_R1_001_13_(paired)_contig_1912	3547	164	10.5	Modestobacter marinus str. BC501 chromosome, complete genome
Mix_B_M6496_S13_L001_R1_001_13_(paired)_contig_409	3512	164	10.47	Modestobacter marinus str. BC501 chromosome, complete genome
Mix_B_M6496_S13_L001_R1_001_13_(paired)_contig_358	3744	164	10.02	Modestobacter marinus str. BC501 chromosome, complete genome
Mix_B_M6496_S13_L001_R1_001_13_(paired)_contig_598	3358	163	11.45	Modestobacter marinus str. BC501 chromosome, complete genome
Mix_B_M6496_S13_L001_R1_001_13_(paired)_contig_200	3282	163	11.38	Geodermatophilus obscurus DSM 43160, complete genome
Mix_B_M6496_S13_L001_R1_001_13_(paired)_contig_1234	3472	163	10.85	Modestobacter marinus str. BC501 chromosome, complete genome
Mix_B_M6496_S13_L001_R1_001_13_(paired)_contig_282	3864	163	9.76	Geodermatophilus obscurus DSM 43160, complete genome
Mix_B_M6496_S13_L001_R1_001_13_(paired)_contig_853	3033	163	11.87	Rhodococcus ruber strain YYL chromosome, complete genome
Mix_B_M6496_S13_L001_R1_001_13_(paired)_contig_340	2615	162	14.11	Modestobacter marinus str. BC501 chromosome, complete genome
Mix_B_M6496_S13_L001_R1_001_13_(paired)_contig_883	3294	161	11.58	Modestobacter marinus str. BC501 chromosome, complete genome
Mix_B_M6496_S13_L001_R1_001_13_(paired)_contig_511	3456	161	10.71	Blastococcus saxobsidens DD2 complete genome
Mix_B_M6496_S13_L001_R1_001_13_(paired)_contig_1373	3419	161	10.69	Modestobacter marinus str. BC501 chromosome, complete genome
Mix_B_M6496_S13_L001_R1_001_13_(paired)_contig_1364	3925	161	9.11	Modestobacter marinus str. BC501 chromosome, complete genome
Mix_B_M6496_S13_L001_R1_001_13_(paired)_contig_1331	2604	159	14.16	Modestobacter marinus str. BC501 chromosome, complete genome
Mix_B_M6496_S13_L001_R1_001_13_(paired)_contig_285	2977	159	12.34	Geodermatophilus obscurus DSM 43160, complete genome
Mix_B_M6496_S13_L001_R1_001_13_(paired)_contig_1686	3023	159	11.44	Modestobacter marinus str. BC501 chromosome, complete genome
Mix_B_M6496_S13_L001_R1_001_13_(paired)_contig_280	2773	158	12.9	Modestobacter marinus str. BC501 chromosome, complete genome
Mix_B_M6496_S13_L001_R1_001_13_(paired)_contig_304	2831	158	12.88	Modestobacter marinus str. BC501 chromosome, complete genome
Mix_B_M6496_S13_L001_R1_001_13_(paired)_contig_1820	2502	158	14.29	#N/A
Mix_B_M6496_S13_L001_R1_001_13_(paired)_contig_316	2612	158	12.99	Bordetella bronchiseptica strain ATCC BAA-588D-5 chromosome, complete genome
Mix_B_M6496_S13_L001_R1_001_13_(paired)_contig_1777	3009	157	11.99	Modestobacter marinus str. BC501 chromosome, complete genome
Mix_B_M6496_S13_L001_R1_001_13_(paired)_contig_1839	3154	157	11.38	Modestobacter marinus str. BC501 chromosome, complete genome
Mix_B_M6496_S13_L001_R1_001_13_(paired)_contig_109	3269	157	10.97	Blastococcus saxobsidens DD2 complete genome
Mix_B_M6496_S13_L001_R1_001_13_(paired)_contig_295	3373	157	10.95	Blastococcus saxobsidens DD2 complete genome
Mix_B_M6496_S13_L001_R1_001_13_(paired)_contig_14	3423	157	10.74	Modestobacter marinus str. BC501 chromosome, complete genome
Mix_B_M6496_S13_L001_R1_001_13_(paired)_contig_449	2482	156	14.01	Actinoplanes derwentensis strain DSM 43941 genome assembly, chromosome: I
Mix_B_M6496_S13_L001_R1_001_13_(paired)_contig_486	3002	155	11.92	Modestobacter marinus str. BC501 chromosome, complete genome
Mix_B_M6496_S13_L001_R1_001_13_(paired)_contig_1227	3035	155	11.77	Modestobacter marinus str. BC501 chromosome, complete genome
Mix_B_M6496_S13_L001_R1_001_13_(paired)_contig_406	3085	155	11.54	Geodermatophilus obscurus DSM 43160, complete genome
Mix_B_M6496_S13_L001_R1_001_13_(paired)_contig_155	3614	155	9.82	Auraticoccus monumenti strain MON 2.2 genome assembly, chromosome: I
Mix_B_M6496_S13_L001_R1_001_13_(paired)_contig_1578	3003	154	11.75	Modestobacter marinus str. BC501 chromosome, complete genome
Mix_B_M6496_S13_L001_R1_001_13_(paired)_contig_1893	3039	154	11.47	Blastococcus saxobsidens DD2 complete genome
Mix_B_M6496_S13_L001_R1_001_13_(paired)_contig_460	3285	154	10.85	Modestobacter marinus str. BC501 chromosome, complete genome
Mix_B_M6496_S13_L001_R1_001_13_(paired)_contig_1156	3375	154	10.61	Modestobacter marinus str. BC501 chromosome, complete genome
Mix_B_M6496_S13_L001_R1_001_13_(paired)_contig_348	3408	154	10.27	Modestobacter marinus str. BC501 chromosome, complete genome
Mix_B_M6496_S13_L001_R1_001_13_(paired)_contig_1008	3092	154	11.59	Friedmanniella sagamiharensis strain DSM 21743 genome assembly, chromosome: I
Mix_B_M6496_S13_L001_R1_001_13_(paired)_contig_429	4272	154	7.81	Staphylococcus aureus strain Seattle 1945 isolate G478, complete genome
Mix_B_M6496_S13_L001_R1_001_13_(paired)_contig_238	3198	153	11.15	Streptomyces sp. CB01881 chromosome
Mix_B_M6496_S13_L001_R1_001_13_(paired)_contig_1526	3094	152	11.45	Modestobacter marinus str. BC501 chromosome, complete genome
Mix_B_M6496_S13_L001_R1_001_13_(paired)_contig_85	3265	152	10.71	Aeromicrobium choanae strain 9H-4 genome assembly, chromosome: I
Mix_B_M6496_S13_L001_R1_001_13_(paired)_contig_371	3421	152	9.3	Staphylococcus aureus strain Seattle 1945 isolate G478, complete genome
Mix_B_M6496_S13_L001_R1_001_13_(paired)_contig_383	3792	152	8	Staphylococcus aureus strain Seattle 1945 isolate G478, complete genome
Mix_B_M6496_S13_L001_R1_001_13_(paired)_contig_1201	4511	152	6.98	Staphylococcus aureus strain NRS484 chromosome, complete genome
Mix_B_M6496_S13_L001_R1_001_13_(paired)_contig_269	2741	151	12.67	Modestobacter marinus str. BC501 chromosome, complete genome
Mix_B_M6496_S13_L001_R1_001_13_(paired)_contig_1896	2307	151	14.71	Streptomyces glaucescens strain GLA.O, complete genome
Mix_B_M6496_S13_L001_R1_001_13_(paired)_contig_753	2985	151	11.27	Paenibacillus stellifer strain DSM 14472, complete genome
Mix_B_M6496_S13_L001_R1_001_13_(paired)_contig_1535	3556	151	9.56	Streptomyces pratensis ATCC 33331, complete genome
Mix_B_M6496_S13_L001_R1_001_13_(paired)_contig_1754	2646	150	12.33	Modestobacter marinus str. BC501 chromosome, complete genome
Mix_B_M6496_S13_L001_R1_001_13_(paired)_contig_717	2705	150	12.27	Kineococcus radiotolerans SRS30216, complete genome
Mix_B_M6496_S13_L001_R1_001_13_(paired)_contig_1247	3403	150	10.25	#N/A
Mix_B_M6496_S13_L001_R1_001_13_(paired)_contig_424	2175	149	15.5	Modestobacter marinus str. BC501 chromosome, complete genome
Mix_B_M6496_S13_L001_R1_001_13_(paired)_contig_1595	2849	149	11.91	Modestobacter marinus str. BC501 chromosome, complete genome
Mix_B_M6496_S13_L001_R1_001_13_(paired)_contig_25	2872	149	11.67	Pimelobacter simplex strain VKM Ac-2033D, complete genome
Mix_B_M6496_S13_L001_R1_001_13_(paired)_contig_1406	3060	149	11.58	Actinopolymorpha singaporensis strain DSM 22024 genome assembly, chromosome: I
Mix_B_M6496_S13_L001_R1_001_13_(paired)_contig_524	2688	148	12.63	Geodermatophilus obscurus DSM 43160, complete genome
Mix_B_M6496_S13_L001_R1_001_13_(paired)_contig_420	3269	148	10.51	Modestobacter marinus str. BC501 chromosome, complete genome
Mix_B_M6496_S13_L001_R1_001_13_(paired)_contig_978	3503	148	10	Modestobacter marinus str. BC501 chromosome, complete genome
Mix_B_M6496_S13_L001_R1_001_13_(paired)_contig_1537	3521	148	9.76	Modestobacter marinus str. BC501 chromosome, complete genome
Mix_B_M6496_S13_L001_R1_001_13_(paired)_contig_915	2117	148	15.75	Streptomyces sp. CMB-StM0423 chromosome, complete genome
Mix_B_M6496_S13_L001_R1_001_13_(paired)_contig_261	3494	148	9.06	Staphylococcus aureus strain Seattle 1945 isolate G478, complete genome
Mix_B_M6496_S13_L001_R1_001_13_(paired)_contig_1511	3588	148	8.65	Pseudonocardia sp. AL041005-10, complete genome
Mix_B_M6496_S13_L001_R1_001_13_(paired)_contig_510	2520	147	13.58	Streptomyces scabiei 87.22 complete genome
Mix_B_M6496_S13_L001_R1_001_13_(paired)_contig_1436	3085	147	11	Amycolatopsis methanolica 239, complete genome
Mix_B_M6496_S13_L001_R1_001_13_(paired)_contig_923	2873	147	10.79	Staphylococcus aureus strain NRS143 chromosome, complete genome
Mix_B_M6496_S13_L001_R1_001_13_(paired)_contig_1189	3195	147	10.36	Marmoricola scoriae strain DSM 22127 genome assembly, chromosome: I
Mix_B_M6496_S13_L001_R1_001_13_(paired)_contig_150	3313	147	9.23	Staphylococcus aureus strain Seattle 1945 isolate G478, complete genome
Mix_B_M6496_S13_L001_R1_001_13_(paired)_contig_395	3475	146	9.65	Blastococcus saxobsidens DD2 complete genome
Mix_B_M6496_S13_L001_R1_001_13_(paired)_contig_702	2094	146	15.9	Kineococcus radiotolerans SRS30216, complete genome
Mix_B_M6496_S13_L001_R1_001_13_(paired)_contig_704	2267	146	12.8	Staphylococcus aureus strain NRS143 chromosome, complete genome
Mix_B_M6496_S13_L001_R1_001_13_(paired)_contig_1324	3322	146	10.06	Micromonospora echinaurantiaca strain DSM 43904 genome assembly, chromosome: I
Mix_B_M6496_S13_L001_R1_001_13_(paired)_contig_199	3548	146	8.64	Staphylococcus aureus strain Seattle 1945 isolate G478, complete genome
Mix_B_M6496_S13_L001_R1_001_13_(paired)_contig_884	2130	145	15.33	Modestobacter marinus str. BC501 chromosome, complete genome
Mix_B_M6496_S13_L001_R1_001_13_(paired)_contig_603	2540	145	12.74	Modestobacter marinus str. BC501 chromosome, complete genome
Mix_B_M6496_S13_L001_R1_001_13_(paired)_contig_1418	3011	145	10.99	Blastococcus saxobsidens DD2 complete genome
Mix_B_M6496_S13_L001_R1_001_13_(paired)_contig_749	2322	144	14.38	Modestobacter marinus str. BC501 chromosome, complete genome
Mix_B_M6496_S13_L001_R1_001_13_(paired)_contig_195	2639	144	12.67	Modestobacter marinus str. BC501 chromosome, complete genome
Mix_B_M6496_S13_L001_R1_001_13_(paired)_contig_1072	2811	144	11.76	Modestobacter marinus str. BC501 chromosome, complete genome
Mix_B_M6496_S13_L001_R1_001_13_(paired)_contig_584	2878	144	11.61	Blastococcus saxobsidens DD2 complete genome
Mix_B_M6496_S13_L001_R1_001_13_(paired)_contig_1763	3030	144	11	Modestobacter marinus str. BC501 chromosome, complete genome
Mix_B_M6496_S13_L001_R1_001_13_(paired)_contig_733	3319	144	10.1	Modestobacter marinus str. BC501 chromosome, complete genome
Mix_B_M6496_S13_L001_R1_001_13_(paired)_contig_1011	3431	144	9.7	Modestobacter marinus str. BC501 chromosome, complete genome
Mix_B_M6496_S13_L001_R1_001_13_(paired)_contig_90	3423	144	9.69	Geodermatophilus obscurus DSM 43160, complete genome
Mix_B_M6496_S13_L001_R1_001_13_(paired)_contig_453	3441	144	9.6	Blastococcus saxobsidens DD2 complete genome
Mix_B_M6496_S13_L001_R1_001_13_(paired)_contig_95	3776	144	8.71	Modestobacter marinus str. BC501 chromosome, complete genome
Mix_B_M6496_S13_L001_R1_001_13_(paired)_contig_1737	2353	143	13.87	Modestobacter marinus str. BC501 chromosome, complete genome
Mix_B_M6496_S13_L001_R1_001_13_(paired)_contig_271	2838	143	11.68	Modestobacter marinus str. BC501 chromosome, complete genome
Mix_B_M6496_S13_L001_R1_001_13_(paired)_contig_481	2984	143	11.13	Modestobacter marinus str. BC501 chromosome, complete genome
Mix_B_M6496_S13_L001_R1_001_13_(paired)_contig_1621	3188	143	10.01	Modestobacter marinus str. BC501 chromosome, complete genome
Mix_B_M6496_S13_L001_R1_001_13_(paired)_contig_866	3595	143	8.93	Modestobacter marinus str. BC501 chromosome, complete genome
Mix_B_M6496_S13_L001_R1_001_13_(paired)_contig_105	2996	143	10.34	Staphylococcus aureus strain Seattle 1945 isolate G478, complete genome
Mix_B_M6496_S13_L001_R1_001_13_(paired)_contig_898	3383	143	8.89	Staphylococcus aureus strain Seattle 1945 isolate G478, complete genome
Mix_B_M6496_S13_L001_R1_001_13_(paired)_contig_1562	3823	142	7.79	Staphylococcus aureus strain Seattle 1945 isolate G478, complete genome
Mix_B_M6496_S13_L001_R1_001_13_(paired)_contig_576	1768	141	17.86	Geodermatophilus obscurus DSM 43160, complete genome
Mix_B_M6496_S13_L001_R1_001_13_(paired)_contig_184	2892	141	11.41	Geodermatophilus obscurus DSM 43160, complete genome
Mix_B_M6496_S13_L001_R1_001_13_(paired)_contig_561	2550	140	12.28	Blastococcus saxobsidens DD2 complete genome
Mix_B_M6496_S13_L001_R1_001_13_(paired)_contig_1168	1926	140	15.97	Cryobacterium arcticum strain PAMC 27867 chromosome 1, complete sequence
Mix_B_M6496_S13_L001_R1_001_13_(paired)_contig_945	2982	140	10.2	Marmoricola scoriae strain DSM 22127 genome assembly, chromosome: I
Mix_B_M6496_S13_L001_R1_001_13_(paired)_contig_977	3291	140	8.73	Staphylococcus aureus strain NRS484 chromosome, complete genome
Mix_B_M6496_S13_L001_R1_001_13_(paired)_contig_972	2519	139	12.47	Modestobacter marinus str. BC501 chromosome, complete genome
Mix_B_M6496_S13_L001_R1_001_13_(paired)_contig_1625	3346	139	9.6	Modestobacter marinus str. BC501 chromosome, complete genome
Mix_B_M6496_S13_L001_R1_001_13_(paired)_contig_890	3733	139	8.74	Modestobacter marinus str. BC501 chromosome, complete genome
Mix_B_M6496_S13_L001_R1_001_13_(paired)_contig_1469	3058	139	10.23	Streptomyces glaucescens strain GLA.O, complete genome
Mix_B_M6496_S13_L001_R1_001_13_(paired)_contig_1850	3023	139	10.22	Kitasatospora sp. MMS16-BH015 chromosome, complete genome
Mix_B_M6496_S13_L001_R1_001_13_(paired)_contig_296	3519	139	8.39	Staphylococcus aureus strain Seattle 1945 isolate G478, complete genome
Mix_B_M6496_S13_L001_R1_001_13_(paired)_contig_802	2487	138	12.18	Blastococcus saxobsidens DD2 complete genome
Mix_B_M6496_S13_L001_R1_001_13_(paired)_contig_203	2940	138	10.75	Geodermatophilus obscurus DSM 43160, complete genome
Mix_B_M6496_S13_L001_R1_001_13_(paired)_contig_1067	3018	138	10.6	Modestobacter marinus str. BC501 chromosome, complete genome
Mix_B_M6496_S13_L001_R1_001_13_(paired)_contig_986	2531	138	12.65	#N/A
Mix_B_M6496_S13_L001_R1_001_13_(paired)_contig_1813	2312	137	13.43	Modestobacter marinus str. BC501 chromosome, complete genome
Mix_B_M6496_S13_L001_R1_001_13_(paired)_contig_422	2586	137	12.6	Geodermatophilus obscurus DSM 43160, complete genome
Mix_B_M6496_S13_L001_R1_001_13_(paired)_contig_1087	2535	137	12.11	Geodermatophilus obscurus DSM 43160, complete genome
Mix_B_M6496_S13_L001_R1_001_13_(paired)_contig_544	2907	137	10.75	Modestobacter marinus str. BC501 chromosome, complete genome
Mix_B_M6496_S13_L001_R1_001_13_(paired)_contig_1521	3035	137	10.21	Modestobacter marinus str. BC501 chromosome, complete genome
Mix_B_M6496_S13_L001_R1_001_13_(paired)_contig_168	3054	137	10.07	Modestobacter marinus str. BC501 chromosome, complete genome
Mix_B_M6496_S13_L001_R1_001_13_(paired)_contig_496	2703	137	11.97	Micromonospora sp. WMMA2032 chromosome
Mix_B_M6496_S13_L001_R1_001_13_(paired)_contig_1101	2350	136	12.99	Modestobacter marinus str. BC501 chromosome, complete genome
Mix_B_M6496_S13_L001_R1_001_13_(paired)_contig_212	2569	136	11.64	Modestobacter marinus str. BC501 chromosome, complete genome
Mix_B_M6496_S13_L001_R1_001_13_(paired)_contig_846	2618	136	12.1	Pseudonocardia sp. AL041005-10, complete genome
Mix_B_M6496_S13_L001_R1_001_13_(paired)_contig_1709	2805	136	11.13	Mycobacterium avium subsp. paratuberculosis strain JII-1961 genome
Mix_B_M6496_S13_L001_R1_001_13_(paired)_contig_1631	2963	136	9.46	Staphylococcus aureus strain Seattle 1945 isolate G478, complete genome
Mix_B_M6496_S13_L001_R1_001_13_(paired)_contig_1473	2872	135	10.4	Modestobacter marinus str. BC501 chromosome, complete genome
Mix_B_M6496_S13_L001_R1_001_13_(paired)_contig_1228	3359	135	9.56	Modestobacter marinus str. BC501 chromosome, complete genome
Mix_B_M6496_S13_L001_R1_001_13_(paired)_contig_1270	2616	135	12.01	Jiangella sp. DSM 45060 genome assembly, chromosome: I
Mix_B_M6496_S13_L001_R1_001_13_(paired)_contig_1952	2576	135	11.84	Mycobacterium sp. djl-10, complete genome
Mix_B_M6496_S13_L001_R1_001_13_(paired)_contig_485	2778	135	10.71	Streptomyces lydicus strain 103, complete genome
Mix_B_M6496_S13_L001_R1_001_13_(paired)_contig_1181	3101	135	10.01	Uncultured bacterium
Mix_B_M6496_S13_L001_R1_001_13_(paired)_contig_246	3122	135	9.04	Staphylococcus aureus strain NRS143 chromosome, complete genome
Mix_B_M6496_S13_L001_R1_001_13_(paired)_contig_597	3191	135	8.99	Staphylococcus aureus strain NRS143 chromosome, complete genome
Mix_B_M6496_S13_L001_R1_001_13_(paired)_contig_83	4184	135	6.7	Staphylococcus aureus strain Seattle 1945 isolate G478, complete genome
Mix_B_M6496_S13_L001_R1_001_13_(paired)_contig_1869	2497	134	12.31	Modestobacter marinus str. BC501 chromosome, complete genome
Mix_B_M6496_S13_L001_R1_001_13_(paired)_contig_278	2600	134	12.05	Modestobacter marinus str. BC501 chromosome, complete genome
Mix_B_M6496_S13_L001_R1_001_13_(paired)_contig_861	2437	134	11.94	Modestobacter marinus str. BC501 chromosome, complete genome
Mix_B_M6496_S13_L001_R1_001_13_(paired)_contig_1372	2496	134	11.44	Modestobacter marinus str. BC501 chromosome, complete genome
Mix_B_M6496_S13_L001_R1_001_13_(paired)_contig_1323	2658	134	11.33	Blastococcus saxobsidens DD2 complete genome
Mix_B_M6496_S13_L001_R1_001_13_(paired)_contig_475	2768	134	11.33	Geodermatophilus obscurus DSM 43160, complete genome
Mix_B_M6496_S13_L001_R1_001_13_(paired)_contig_1335	2868	134	10.44	Geodermatophilus obscurus DSM 43160, complete genome
Mix_B_M6496_S13_L001_R1_001_13_(paired)_contig_931	2928	134	10.39	Modestobacter marinus str. BC501 chromosome, complete genome
Mix_B_M6496_S13_L001_R1_001_13_(paired)_contig_653	2578	134	11.46	Brachybacterium sp. VM2412 chromosome, complete genome
Mix_B_M6496_S13_L001_R1_001_13_(paired)_contig_1735	2936	134	10.76	Micromonospora echinaurantiaca strain DSM 43904 genome assembly, chromosome: I
Mix_B_M6496_S13_L001_R1_001_13_(paired)_contig_1190	2846	133	10.9	Modestobacter marinus str. BC501 chromosome, complete genome
Mix_B_M6496_S13_L001_R1_001_13_(paired)_contig_1616	2753	133	10.75	Modestobacter marinus str. BC501 chromosome, complete genome
Mix_B_M6496_S13_L001_R1_001_13_(paired)_contig_1038	2909	133	10.56	Modestobacter marinus str. BC501 chromosome, complete genome
Mix_B_M6496_S13_L001_R1_001_13_(paired)_contig_40	3100	133	9.82	Modestobacter marinus str. BC501 chromosome, complete genome
Mix_B_M6496_S13_L001_R1_001_13_(paired)_contig_1487	3099	133	9.56	Modestobacter marinus str. BC501 chromosome, complete genome
Mix_B_M6496_S13_L001_R1_001_13_(paired)_contig_1587	3092	133	9.43	Modestobacter marinus str. BC501 chromosome, complete genome
Mix_B_M6496_S13_L001_R1_001_13_(paired)_contig_829	3639	133	8.68	Geodermatophilus obscurus DSM 43160, complete genome
Mix_B_M6496_S13_L001_R1_001_13_(paired)_contig_1408	3786	133	8	Modestobacter marinus str. BC501 chromosome, complete genome
Mix_B_M6496_S13_L001_R1_001_13_(paired)_contig_1461	1991	133	15.21	Marmoricola scoriae strain DSM 22127 genome assembly, chromosome: I
Mix_B_M6496_S13_L001_R1_001_13_(paired)_contig_1846	2728	133	10.82	Pimelobacter simplex strain VKM Ac-2033D, complete genome
Mix_B_M6496_S13_L001_R1_001_13_(paired)_contig_595	2039	132	14.9	Blastococcus saxobsidens DD2 complete genome
Mix_B_M6496_S13_L001_R1_001_13_(paired)_contig_415	2459	132	12.39	Modestobacter marinus str. BC501 chromosome, complete genome
Mix_B_M6496_S13_L001_R1_001_13_(paired)_contig_1255	2861	132	10.19	Modestobacter marinus str. BC501 chromosome, complete genome
Mix_B_M6496_S13_L001_R1_001_13_(paired)_contig_1688	3160	132	9.77	Geodermatophilus obscurus DSM 43160, complete genome
Mix_B_M6496_S13_L001_R1_001_13_(paired)_contig_587	3351	132	8.98	Modestobacter marinus str. BC501 chromosome, complete genome
Mix_B_M6496_S13_L001_R1_001_13_(paired)_contig_1065	3413	132	8.78	Pseudonocardia sp. HH130629-09, complete genome
Mix_B_M6496_S13_L001_R1_001_13_(paired)_contig_399	3390	132	8.24	Staphylococcus aureus strain NRS143 chromosome, complete genome
Mix_B_M6496_S13_L001_R1_001_13_(paired)_contig_639	3658	132	7.46	Staphylococcus aureus strain NRS143 chromosome, complete genome
Mix_B_M6496_S13_L001_R1_001_13_(paired)_contig_625	2058	131	14.48	Modestobacter marinus str. BC501 chromosome, complete genome
Mix_B_M6496_S13_L001_R1_001_13_(paired)_contig_1431	2370	131	12.84	Blastococcus saxobsidens DD2 complete genome
Mix_B_M6496_S13_L001_R1_001_13_(paired)_contig_1150	2491	131	11.78	Blastococcus saxobsidens DD2 complete genome
Mix_B_M6496_S13_L001_R1_001_13_(paired)_contig_1179	2617	131	10.9	Modestobacter marinus str. BC501 chromosome, complete genome
Mix_B_M6496_S13_L001_R1_001_13_(paired)_contig_1755	3063	131	9.86	Modestobacter marinus str. BC501 chromosome, complete genome
Mix_B_M6496_S13_L001_R1_001_13_(paired)_contig_2189	1980	130	14.2	Geodermatophilus obscurus DSM 43160, complete genome
Mix_B_M6496_S13_L001_R1_001_13_(paired)_contig_384	2920	130	10.15	Geodermatophilus obscurus DSM 43160, complete genome
Mix_B_M6496_S13_L001_R1_001_13_(paired)_contig_1721	3071	130	9.5	Janibacter indicus strain YFY001, complete genome
Mix_B_M6496_S13_L001_R1_001_13_(paired)_contig_1753	3038	129	9.58	Modestobacter marinus str. BC501 chromosome, complete genome
Mix_B_M6496_S13_L001_R1_001_13_(paired)_contig_813	3125	129	9.33	Geodermatophilus obscurus DSM 43160, complete genome
Mix_B_M6496_S13_L001_R1_001_13_(paired)_contig_854	2194	129	12.85	Mycobacterium terrae strain NCTC10856 genome assembly, chromosome: 1
Mix_B_M6496_S13_L001_R1_001_13_(paired)_contig_765	1784	128	15.33	Modestobacter marinus str. BC501 chromosome, complete genome
Mix_B_M6496_S13_L001_R1_001_13_(paired)_contig_540	2966	128	10.14	Modestobacter marinus str. BC501 chromosome, complete genome
Mix_B_M6496_S13_L001_R1_001_13_(paired)_contig_694	2879	128	10.12	Modestobacter marinus str. BC501 chromosome, complete genome
Mix_B_M6496_S13_L001_R1_001_13_(paired)_contig_74	3017	128	9.67	Modestobacter marinus str. BC501 chromosome, complete genome
Mix_B_M6496_S13_L001_R1_001_13_(paired)_contig_1060	2504	128	11.81	Streptomyces rubrolavendulae strain MJM4426, complete genome
Mix_B_M6496_S13_L001_R1_001_13_(paired)_contig_844	2522	128	11.33	#N/A
Mix_B_M6496_S13_L001_R1_001_13_(paired)_contig_938	3581	128	7.22	Staphylococcus aureus strain NRS143 chromosome, complete genome
Mix_B_M6496_S13_L001_R1_001_13_(paired)_contig_762	2419	127	11.77	Geodermatophilus obscurus DSM 43160, complete genome
Mix_B_M6496_S13_L001_R1_001_13_(paired)_contig_874	2597	127	10.91	Geodermatophilus obscurus DSM 43160, complete genome
Mix_B_M6496_S13_L001_R1_001_13_(paired)_contig_1693	2655	127	10.89	Modestobacter marinus str. BC501 chromosome, complete genome
Mix_B_M6496_S13_L001_R1_001_13_(paired)_contig_270	2826	127	10.35	Modestobacter marinus str. BC501 chromosome, complete genome
Mix_B_M6496_S13_L001_R1_001_13_(paired)_contig_1792	1910	127	14.94	Aeromicrobium choanae strain 9H-4 genome assembly, chromosome: I
Mix_B_M6496_S13_L001_R1_001_13_(paired)_contig_709	1757	127	14.45	Staphylococcus aureus strain Seattle 1945 isolate G478, complete genome
Mix_B_M6496_S13_L001_R1_001_13_(paired)_contig_1171	2146	127	13.45	Pseudonocardia sp. EC080619-01 plasmid pBCI1-2, complete sequence
Mix_B_M6496_S13_L001_R1_001_13_(paired)_contig_1361	2467	127	10.62	Staphylococcus aureus strain NRS143 chromosome, complete genome
Mix_B_M6496_S13_L001_R1_001_13_(paired)_contig_828	2995	127	8.42	Staphylococcus aureus strain NRS143 chromosome, complete genome
Mix_B_M6496_S13_L001_R1_001_13_(paired)_contig_103	2464	126	11.74	Geodermatophilus obscurus DSM 43160, complete genome
Mix_B_M6496_S13_L001_R1_001_13_(paired)_contig_596	2419	126	11.73	Geodermatophilus obscurus DSM 43160, complete genome
Mix_B_M6496_S13_L001_R1_001_13_(paired)_contig_386	3154	126	9.17	Geodermatophilus obscurus DSM 43160, complete genome
Mix_B_M6496_S13_L001_R1_001_13_(paired)_contig_910	3519	126	8.07	Modestobacter marinus str. BC501 chromosome, complete genome
Mix_B_M6496_S13_L001_R1_001_13_(paired)_contig_1388	1664	126	16.25	Staphylococcus aureus strain CFSAN007847 chromosome, complete genome
Mix_B_M6496_S13_L001_R1_001_13_(paired)_contig_1940	2681	126	10.54	Luteipulveratus mongoliensis strain MN07-A0370 genome
Mix_B_M6496_S13_L001_R1_001_13_(paired)_contig_1055	2902	126	9.1	Staphylococcus aureus strain NRS143 chromosome, complete genome
Mix_B_M6496_S13_L001_R1_001_13_(paired)_contig_1786	3397	126	8.73	Nocardioides dokdonensis FR1436, complete genome
Mix_B_M6496_S13_L001_R1_001_13_(paired)_contig_1194	3044	126	8.28	Staphylococcus aureus strain NRS143 chromosome, complete genome
Mix_B_M6496_S13_L001_R1_001_13_(paired)_contig_1764	2760	125	10.76	Modestobacter marinus str. BC501 chromosome, complete genome
Mix_B_M6496_S13_L001_R1_001_13_(paired)_contig_147	2567	125	10.93	Pseudonocardia dioxanivorans CB1190, complete genome
Mix_B_M6496_S13_L001_R1_001_13_(paired)_contig_1210	2852	125	9.14	Staphylococcus aureus strain Seattle 1945 isolate G478, complete genome
Mix_B_M6496_S13_L001_R1_001_13_(paired)_contig_311	3758	125	6.68	Staphylococcus aureus strain NRS143 chromosome, complete genome
Mix_B_M6496_S13_L001_R1_001_13_(paired)_contig_1339	2101	124	13.41	Modestobacter marinus str. BC501 chromosome, complete genome
Mix_B_M6496_S13_L001_R1_001_13_(paired)_contig_1788	2129	124	12.75	Modestobacter marinus str. BC501 chromosome, complete genome
Mix_B_M6496_S13_L001_R1_001_13_(paired)_contig_1411	2653	124	11.04	Geodermatophilus obscurus DSM 43160, complete genome
Mix_B_M6496_S13_L001_R1_001_13_(paired)_contig_222	2812	124	10.3	Geodermatophilus obscurus DSM 43160, complete genome
Mix_B_M6496_S13_L001_R1_001_13_(paired)_contig_1140	3048	124	9.39	Modestobacter marinus str. BC501 chromosome, complete genome
Mix_B_M6496_S13_L001_R1_001_13_(paired)_contig_735	3382	124	8.22	Geodermatophilus obscurus DSM 43160, complete genome
Mix_B_M6496_S13_L001_R1_001_13_(paired)_contig_845	2507	124	11.19	Streptomyces sp. RTd22, complete genome
Mix_B_M6496_S13_L001_R1_001_13_(paired)_contig_732	3099	124	7.93	Staphylococcus aureus strain Seattle 1945 isolate G478, complete genome
Mix_B_M6496_S13_L001_R1_001_13_(paired)_contig_800	1792	123	15.72	Geodermatophilus obscurus DSM 43160, complete genome
Mix_B_M6496_S13_L001_R1_001_13_(paired)_contig_1245	2701	123	9.92	Modestobacter marinus str. BC501 chromosome, complete genome
Mix_B_M6496_S13_L001_R1_001_13_(paired)_contig_324	3099	123	9	Modestobacter marinus str. BC501 chromosome, complete genome
Mix_B_M6496_S13_L001_R1_001_13_(paired)_contig_578	3145	123	8.03	Staphylococcus aureus strain NRS143 chromosome, complete genome
Mix_B_M6496_S13_L001_R1_001_13_(paired)_contig_1986	2096	122	13.45	Blastococcus saxobsidens DD2 complete genome
Mix_B_M6496_S13_L001_R1_001_13_(paired)_contig_172	2300	122	11.72	Modestobacter marinus str. BC501 chromosome, complete genome
Mix_B_M6496_S13_L001_R1_001_13_(paired)_contig_1844	2521	122	11.12	Blastococcus saxobsidens DD2 complete genome
Mix_B_M6496_S13_L001_R1_001_13_(paired)_contig_669	2755	122	9.8	Blastococcus saxobsidens DD2 complete genome
Mix_B_M6496_S13_L001_R1_001_13_(paired)_contig_752	3274	122	8.66	Modestobacter marinus str. BC501 chromosome, complete genome
Mix_B_M6496_S13_L001_R1_001_13_(paired)_contig_1391	2467	122	10.45	Staphylococcus aureus strain NRS143 chromosome, complete genome
Mix_B_M6496_S13_L001_R1_001_13_(paired)_contig_218	3012	122	8.81	Staphylococcus aureus strain Seattle 1945 isolate G478, complete genome
Mix_B_M6496_S13_L001_R1_001_13_(paired)_contig_1805	3231	122	7.32	Staphylococcus aureus strain Seattle 1945 isolate G478, complete genome
Mix_B_M6496_S13_L001_R1_001_13_(paired)_contig_882	2478	121	11.15	Modestobacter marinus str. BC501 chromosome, complete genome
Mix_B_M6496_S13_L001_R1_001_13_(paired)_contig_1979	2628	121	10.17	Blastococcus saxobsidens DD2 complete genome
Mix_B_M6496_S13_L001_R1_001_13_(paired)_contig_152	2951	121	9.35	Geodermatophilus obscurus DSM 43160, complete genome
Mix_B_M6496_S13_L001_R1_001_13_(paired)_contig_1039	3049	121	9.31	Modestobacter marinus str. BC501 chromosome, complete genome
Mix_B_M6496_S13_L001_R1_001_13_(paired)_contig_1892	2179	121	12.22	Acidobacteria bacterium DSM 100886, complete genome
Mix_B_M6496_S13_L001_R1_001_13_(paired)_contig_1286	2147	121	10.99	Staphylococcus aureus strain Seattle 1945 isolate G478, complete genome
Mix_B_M6496_S13_L001_R1_001_13_(paired)_contig_1069	2295	121	10.41	Staphylococcus aureus strain Seattle 1945 isolate G478, complete genome
Mix_B_M6496_S13_L001_R1_001_13_(paired)_contig_1444	2148	120	12.94	Modestobacter marinus str. BC501 chromosome, complete genome
Mix_B_M6496_S13_L001_R1_001_13_(paired)_contig_922	2410	120	11.09	Modestobacter marinus str. BC501 chromosome, complete genome
Mix_B_M6496_S13_L001_R1_001_13_(paired)_contig_177	2776	120	9.72	Blastococcus saxobsidens DD2 complete genome
Mix_B_M6496_S13_L001_R1_001_13_(paired)_contig_837	2881	120	9.61	Modestobacter marinus str. BC501 chromosome, complete genome
Mix_B_M6496_S13_L001_R1_001_13_(paired)_contig_250	1892	120	13.61	Streptomyces chartreusis NRRL 3882 isolate NRRL3882 genome assembly, chromosome: I
Mix_B_M6496_S13_L001_R1_001_13_(paired)_contig_700	2226	120	11.75	Kutzneria albida DSM 43870, complete genome
Mix_B_M6496_S13_L001_R1_001_13_(paired)_contig_32	2328	120	10.75	Staphylococcus aureus strain NRS143 chromosome, complete genome
Mix_B_M6496_S13_L001_R1_001_13_(paired)_contig_718	2719	120	9.23	Staphylococcus aureus strain Seattle 1945 isolate G478, complete genome
Mix_B_M6496_S13_L001_R1_001_13_(paired)_contig_519	2569	119	10.72	Modestobacter marinus str. BC501 chromosome, complete genome
Mix_B_M6496_S13_L001_R1_001_13_(paired)_contig_71	2752	119	10.18	Geodermatophilus obscurus DSM 43160, complete genome
Mix_B_M6496_S13_L001_R1_001_13_(paired)_contig_1731	2819	119	9.79	Geodermatophilus obscurus DSM 43160, complete genome
Mix_B_M6496_S13_L001_R1_001_13_(paired)_contig_2129	1839	119	14.52	Streptomyces ansochromogenes clone nrps5 metabolite biosynthetic gene cluster, complete sequence
Mix_B_M6496_S13_L001_R1_001_13_(paired)_contig_1170	1942	119	13.49	Friedmanniella sagamiharensis strain DSM 21743 genome assembly, chromosome: I
Mix_B_M6496_S13_L001_R1_001_13_(paired)_contig_604	2239	119	12.34	Mycobacterium chimaera strain ZUERICH-1 chromosome, complete genome
Mix_B_M6496_S13_L001_R1_001_13_(paired)_contig_308	2711	119	9.42	Burkholderia lata strain FL-7-5-30-S1-D0 chromosome 3, complete sequence
Mix_B_M6496_S13_L001_R1_001_13_(paired)_contig_590	3015	119	9.27	Streptomyces autolyticus strain CGMCC0516, complete genome
Mix_B_M6496_S13_L001_R1_001_13_(paired)_contig_807	3193	119	7.89	Staphylococcus aureus strain Seattle 1945 isolate G477, complete genome
Mix_B_M6496_S13_L001_R1_001_13_(paired)_contig_284	2191	118	12.09	Modestobacter marinus str. BC501 chromosome, complete genome
Mix_B_M6496_S13_L001_R1_001_13_(paired)_contig_1619	2321	118	11.26	Modestobacter marinus str. BC501 chromosome, complete genome
Mix_B_M6496_S13_L001_R1_001_13_(paired)_contig_233	2428	118	10.81	Blastococcus saxobsidens DD2 complete genome
Mix_B_M6496_S13_L001_R1_001_13_(paired)_contig_1888	2496	118	10.71	Modestobacter marinus str. BC501 chromosome, complete genome
Mix_B_M6496_S13_L001_R1_001_13_(paired)_contig_787	2561	118	10.44	Modestobacter marinus str. BC501 chromosome, complete genome
Mix_B_M6496_S13_L001_R1_001_13_(paired)_contig_288	2825	118	9.35	Modestobacter marinus str. BC501 chromosome, complete genome
Mix_B_M6496_S13_L001_R1_001_13_(paired)_contig_860	2998	118	9.19	Modestobacter marinus str. BC501 chromosome, complete genome
Mix_B_M6496_S13_L001_R1_001_13_(paired)_contig_198	3024	118	8.91	Modestobacter marinus str. BC501 chromosome, complete genome
Mix_B_M6496_S13_L001_R1_001_13_(paired)_contig_567	3117	118	8.85	Modestobacter marinus str. BC501 chromosome, complete genome
Mix_B_M6496_S13_L001_R1_001_13_(paired)_contig_791	2155	118	12.36	Pseudonocardia sp. EC080619-01, complete genome
Mix_B_M6496_S13_L001_R1_001_13_(paired)_contig_809	2051	118	12.01	Staphylococcus aureus strain NMR08 chromosome
Mix_B_M6496_S13_L001_R1_001_13_(paired)_contig_1111	2247	118	12	#N/A
Mix_B_M6496_S13_L001_R1_001_13_(paired)_contig_2187	2430	118	10.1	Staphylococcus aureus strain Seattle 1945 isolate G478, complete genome
Mix_B_M6496_S13_L001_R1_001_13_(paired)_contig_935	2484	118	9.13	Staphylococcus aureus strain Seattle 1945 isolate G478, complete genome
Mix_B_M6496_S13_L001_R1_001_13_(paired)_contig_1272	3294	118	7.45	Staphylococcus aureus strain NRS143 chromosome, complete genome
Mix_B_M6496_S13_L001_R1_001_13_(paired)_contig_918	1989	117	13.55	Geodermatophilus obscurus DSM 43160, complete genome
Mix_B_M6496_S13_L001_R1_001_13_(paired)_contig_1496	2618	117	10.24	Modestobacter marinus str. BC501 chromosome, complete genome
Mix_B_M6496_S13_L001_R1_001_13_(paired)_contig_633	2634	117	10.45	Micromonospora viridifaciens strain DSM 43909 genome assembly, chromosome: I
Mix_B_M6496_S13_L001_R1_001_13_(paired)_contig_1470	2785	117	9.91	Amycolatopsis mediterranei RB, complete genome
Mix_B_M6496_S13_L001_R1_001_13_(paired)_contig_1490	2892	117	8.36	Staphylococcus aureus strain NRS484 chromosome, complete genome
Mix_B_M6496_S13_L001_R1_001_13_(paired)_contig_326	3644	117	6.71	Staphylococcus aureus strain NRS143 chromosome, complete genome
Mix_B_M6496_S13_L001_R1_001_13_(paired)_contig_377	2655	116	9.58	Modestobacter marinus str. BC501 chromosome, complete genome
Mix_B_M6496_S13_L001_R1_001_13_(paired)_contig_193	2831	116	9.44	Modestobacter marinus str. BC501 chromosome, complete genome
Mix_B_M6496_S13_L001_R1_001_13_(paired)_contig_600	3315	116	7	Staphylococcus phage phiSa2wa_st22, complete genome
Mix_B_M6496_S13_L001_R1_001_13_(paired)_contig_257	1760	115	14.9	Modestobacter marinus str. BC501 chromosome, complete genome
Mix_B_M6496_S13_L001_R1_001_13_(paired)_contig_448	2336	115	11.51	Blastococcus saxobsidens DD2 complete genome
Mix_B_M6496_S13_L001_R1_001_13_(paired)_contig_1258	2534	115	10.29	Geodermatophilus obscurus DSM 43160, complete genome
Mix_B_M6496_S13_L001_R1_001_13_(paired)_contig_885	2176	115	10.56	Staphylococcus aureus strain NRS484 chromosome, complete genome
Mix_B_M6496_S13_L001_R1_001_13_(paired)_contig_416	2050	114	13.19	Modestobacter marinus str. BC501 chromosome, complete genome
Mix_B_M6496_S13_L001_R1_001_13_(paired)_contig_1232	2007	114	13.11	Geodermatophilus obscurus DSM 43160, complete genome
Mix_B_M6496_S13_L001_R1_001_13_(paired)_contig_819	2036	114	12.58	Modestobacter marinus str. BC501 chromosome, complete genome
Mix_B_M6496_S13_L001_R1_001_13_(paired)_contig_962	2259	114	11.73	Modestobacter marinus str. BC501 chromosome, complete genome
Mix_B_M6496_S13_L001_R1_001_13_(paired)_contig_1669	2421	114	10.6	Modestobacter marinus str. BC501 chromosome, complete genome
Mix_B_M6496_S13_L001_R1_001_13_(paired)_contig_283	2478	114	10.48	Modestobacter marinus str. BC501 chromosome, complete genome
Mix_B_M6496_S13_L001_R1_001_13_(paired)_contig_1639	2560	114	10.1	Geodermatophilus obscurus DSM 43160, complete genome
Mix_B_M6496_S13_L001_R1_001_13_(paired)_contig_1173	2726	114	9.82	Modestobacter marinus str. BC501 chromosome, complete genome
Mix_B_M6496_S13_L001_R1_001_13_(paired)_contig_785	2664	114	9.66	Geodermatophilus obscurus DSM 43160, complete genome
Mix_B_M6496_S13_L001_R1_001_13_(paired)_contig_1460	2620	114	9.47	Blastococcus saxobsidens DD2 complete genome
Mix_B_M6496_S13_L001_R1_001_13_(paired)_contig_725	1790	114	14.96	Rhodococcus sp. PBTS1, complete genome
Mix_B_M6496_S13_L001_R1_001_13_(paired)_contig_114	3255	114	7.12	Staphylococcus aureus strain Seattle 1945 isolate G478, complete genome
Mix_B_M6496_S13_L001_R1_001_13_(paired)_contig_716	2644	113	9.86	Blastococcus saxobsidens DD2 complete genome
Mix_B_M6496_S13_L001_R1_001_13_(paired)_contig_769	2708	113	9.68	Modestobacter marinus str. BC501 chromosome, complete genome
Mix_B_M6496_S13_L001_R1_001_13_(paired)_contig_1560	2077	113	10.78	Staphylococcus aureus strain NRS271 plasmid unnamed
Mix_B_M6496_S13_L001_R1_001_13_(paired)_contig_934	2133	113	10.6	Staphylococcus aureus strain NRS143 chromosome, complete genome
Mix_B_M6496_S13_L001_R1_001_13_(paired)_contig_1627	2405	113	9.84	Staphylococcus aureus strain Seattle 1945 isolate G478, complete genome
Mix_B_M6496_S13_L001_R1_001_13_(paired)_contig_937	3089	113	8.5	Marmoricola scoriae strain DSM 22127 genome assembly, chromosome: I
Mix_B_M6496_S13_L001_R1_001_13_(paired)_contig_248	2989	113	7.43	Staphylococcus aureus strain Seattle 1945 isolate G478, complete genome
Mix_B_M6496_S13_L001_R1_001_13_(paired)_contig_211	2217	112	11.77	Geodermatophilus obscurus DSM 43160, complete genome
Mix_B_M6496_S13_L001_R1_001_13_(paired)_contig_153	2290	112	11.3	Modestobacter marinus str. BC501 chromosome, complete genome
Mix_B_M6496_S13_L001_R1_001_13_(paired)_contig_287	2590	112	10.03	Geodermatophilus obscurus DSM 43160, complete genome
Mix_B_M6496_S13_L001_R1_001_13_(paired)_contig_426	2715	112	9.69	Modestobacter marinus str. BC501 chromosome, complete genome
Mix_B_M6496_S13_L001_R1_001_13_(paired)_contig_1963	3276	112	8.04	Modestobacter marinus str. BC501 chromosome, complete genome
Mix_B_M6496_S13_L001_R1_001_13_(paired)_contig_849	2317	112	11.1	Micromonospora echinaurantiaca strain DSM 43904 genome assembly, chromosome: I
Mix_B_M6496_S13_L001_R1_001_13_(paired)_contig_1430	2486	112	10.72	Actinoplanes sp. SE50 chromosome, complete genome
Mix_B_M6496_S13_L001_R1_001_13_(paired)_contig_953	2696	112	10.03	Nocardioides dokdonensis FR1436, complete genome
Mix_B_M6496_S13_L001_R1_001_13_(paired)_contig_1558	3132	112	7.26	Staphylococcus aureus strain NRS143 chromosome, complete genome
Mix_B_M6496_S13_L001_R1_001_13_(paired)_contig_649	1750	111	14.15	Modestobacter marinus str. BC501 chromosome, complete genome
Mix_B_M6496_S13_L001_R1_001_13_(paired)_contig_1722	1737	111	13.98	Blastococcus saxobsidens DD2 complete genome
Mix_B_M6496_S13_L001_R1_001_13_(paired)_contig_569	2005	111	12.89	Modestobacter marinus str. BC501 chromosome, complete genome
Mix_B_M6496_S13_L001_R1_001_13_(paired)_contig_896	2329	111	11.18	Modestobacter marinus str. BC501 chromosome, complete genome
Mix_B_M6496_S13_L001_R1_001_13_(paired)_contig_1567	2171	111	11.15	Blastococcus saxobsidens DD2 complete genome
Mix_B_M6496_S13_L001_R1_001_13_(paired)_contig_252	2833	111	9.09	Modestobacter marinus str. BC501 chromosome, complete genome
Mix_B_M6496_S13_L001_R1_001_13_(paired)_contig_1204	1769	111	14.07	Rhodococcus opacus B4 plasmid pROB01 DNA, complete sequence
Mix_B_M6496_S13_L001_R1_001_13_(paired)_contig_1136	1921	111	13.32	Streptomyces sp. CLI2509, complete genome
Mix_B_M6496_S13_L001_R1_001_13_(paired)_contig_1112	2539	111	8.73	Staphylococcus aureus strain Seattle 1945 isolate G478, complete genome
Mix_B_M6496_S13_L001_R1_001_13_(paired)_contig_1667	3188	111	7.93	Gemmatirosa kalamazoonesis strain KBS708, complete genome
Mix_B_M6496_S13_L001_R1_001_13_(paired)_contig_1325	1660	110	15.46	Modestobacter marinus str. BC501 chromosome, complete genome
Mix_B_M6496_S13_L001_R1_001_13_(paired)_contig_119	1880	110	13.03	Blastococcus saxobsidens DD2 complete genome
Mix_B_M6496_S13_L001_R1_001_13_(paired)_contig_1995	1891	110	13	Blastococcus saxobsidens DD2 complete genome
Mix_B_M6496_S13_L001_R1_001_13_(paired)_contig_1353	2429	110	10.1	Modestobacter marinus str. BC501 chromosome, complete genome
Mix_B_M6496_S13_L001_R1_001_13_(paired)_contig_436	2558	110	10.08	Modestobacter marinus str. BC501 chromosome, complete genome
Mix_B_M6496_S13_L001_R1_001_13_(paired)_contig_1422	2592	110	9.31	Modestobacter marinus str. BC501 chromosome, complete genome
Mix_B_M6496_S13_L001_R1_001_13_(paired)_contig_1905	2402	110	10.52	Amycolatopsis methanolica 239, complete genome
Mix_B_M6496_S13_L001_R1_001_13_(paired)_contig_674	2716	110	9.23	Uncultured bacterium contig00069 genomic sequence
Mix_B_M6496_S13_L001_R1_001_13_(paired)_contig_912	2787	110	8.33	Staphylococcus aureus strain NRS143 chromosome, complete genome
Mix_B_M6496_S13_L001_R1_001_13_(paired)_contig_1455	3203	110	7.55	Staphylococcus aureus strain NRS143 chromosome, complete genome
Mix_B_M6496_S13_L001_R1_001_13_(paired)_contig_654	1991	109	12.6	Modestobacter marinus str. BC501 chromosome, complete genome
Mix_B_M6496_S13_L001_R1_001_13_(paired)_contig_465	1984	109	12.55	Modestobacter marinus str. BC501 chromosome, complete genome
Mix_B_M6496_S13_L001_R1_001_13_(paired)_contig_1385	2206	109	11.46	Modestobacter marinus str. BC501 chromosome, complete genome
Mix_B_M6496_S13_L001_R1_001_13_(paired)_contig_1816	2348	109	10.84	Geodermatophilus obscurus DSM 43160, complete genome
Mix_B_M6496_S13_L001_R1_001_13_(paired)_contig_154	2447	109	10.31	Modestobacter marinus str. BC501 chromosome, complete genome
Mix_B_M6496_S13_L001_R1_001_13_(paired)_contig_164	1996	109	12.39	Rhodobacter sphaeroides strain MBTLJ-20 chromosome 1, complete sequence
Mix_B_M6496_S13_L001_R1_001_13_(paired)_contig_468	1932	109	12.26	Mycobacterium sp. YC-RL4, complete genome
Mix_B_M6496_S13_L001_R1_001_13_(paired)_contig_1036	2271	109	10.51	Staphylococcus aureus strain MRSA107 chromosome, complete genome
Mix_B_M6496_S13_L001_R1_001_13_(paired)_contig_1645	2150	109	10.41	Staphylococcus aureus strain Seattle 1945 isolate G478, complete genome
Mix_B_M6496_S13_L001_R1_001_13_(paired)_contig_1389	2430	109	10.06	Stackebrandtia nassauensis DSM 44728, complete genome
Mix_B_M6496_S13_L001_R1_001_13_(paired)_contig_580	2578	109	8.72	Staphylococcus aureus strain NRS143 chromosome, complete genome
Mix_B_M6496_S13_L001_R1_001_13_(paired)_contig_470	2819	109	7.8	Staphylococcus aureus strain NRS143 chromosome, complete genome
Mix_B_M6496_S13_L001_R1_001_13_(paired)_contig_1268	1865	108	13.17	Modestobacter marinus str. BC501 chromosome, complete genome
Mix_B_M6496_S13_L001_R1_001_13_(paired)_contig_1517	1875	108	12.85	Blastococcus saxobsidens DD2 complete genome
Mix_B_M6496_S13_L001_R1_001_13_(paired)_contig_52	2250	108	11.14	Blastococcus saxobsidens DD2 complete genome
Mix_B_M6496_S13_L001_R1_001_13_(paired)_contig_1188	2329	108	11.02	Modestobacter marinus str. BC501 chromosome, complete genome
Mix_B_M6496_S13_L001_R1_001_13_(paired)_contig_43	2639	108	9.48	Modestobacter marinus str. BC501 chromosome, complete genome
Mix_B_M6496_S13_L001_R1_001_13_(paired)_contig_366	2625	108	9.15	Modestobacter marinus str. BC501 chromosome, complete genome
Mix_B_M6496_S13_L001_R1_001_13_(paired)_contig_1620	2805	108	8.76	Geodermatophilus obscurus DSM 43160, complete genome
Mix_B_M6496_S13_L001_R1_001_13_(paired)_contig_1012	2063	108	11.2	Kitasatospora aureofaciens strain DM-1, complete genome
Mix_B_M6496_S13_L001_R1_001_13_(paired)_contig_82	2021	107	11.88	Modestobacter marinus str. BC501 chromosome, complete genome
Mix_B_M6496_S13_L001_R1_001_13_(paired)_contig_1231	2492	107	9.89	Modestobacter marinus str. BC501 chromosome, complete genome
Mix_B_M6496_S13_L001_R1_001_13_(paired)_contig_445	2451	107	9.57	Blastococcus saxobsidens DD2 complete genome
Mix_B_M6496_S13_L001_R1_001_13_(paired)_contig_1857	2844	107	8.7	Modestobacter marinus str. BC501 chromosome, complete genome
Mix_B_M6496_S13_L001_R1_001_13_(paired)_contig_1914	2233	107	10.62	Micromonospora viridifaciens strain DSM 43909 genome assembly, chromosome: I
Mix_B_M6496_S13_L001_R1_001_13_(paired)_contig_523	2453	107	10.2	Jiangella sp. DSM 45060 genome assembly, chromosome: I
Mix_B_M6496_S13_L001_R1_001_13_(paired)_contig_851	2771	107	8.21	Staphylococcus aureus strain NRS143 chromosome, complete genome
Mix_B_M6496_S13_L001_R1_001_13_(paired)_contig_275	1841	106	13.78	Modestobacter marinus str. BC501 chromosome, complete genome
Mix_B_M6496_S13_L001_R1_001_13_(paired)_contig_1477	2185	106	11.35	Geodermatophilus obscurus DSM 43160, complete genome
Mix_B_M6496_S13_L001_R1_001_13_(paired)_contig_405	2463	106	9.87	Modestobacter marinus str. BC501 chromosome, complete genome
Mix_B_M6496_S13_L001_R1_001_13_(paired)_contig_1413	2564	106	9.33	Modestobacter marinus str. BC501 chromosome, complete genome
Mix_B_M6496_S13_L001_R1_001_13_(paired)_contig_48	2862	106	8.37	Geodermatophilus obscurus DSM 43160, complete genome
Mix_B_M6496_S13_L001_R1_001_13_(paired)_contig_2300	3011	106	8.21	Geodermatophilus obscurus DSM 43160, complete genome
Mix_B_M6496_S13_L001_R1_001_13_(paired)_contig_2060	2915	106	8.2	Geodermatophilus obscurus DSM 43160, complete genome
Mix_B_M6496_S13_L001_R1_001_13_(paired)_contig_1506	1933	106	12.19	#N/A
Mix_B_M6496_S13_L001_R1_001_13_(paired)_contig_720	2021	106	11.4	Actinoplanes missouriensis 431 DNA, complete genome
Mix_B_M6496_S13_L001_R1_001_13_(paired)_contig_1553	2368	106	10.12	Methylovorus sp. MP688, complete genome
Mix_B_M6496_S13_L001_R1_001_13_(paired)_contig_743	2367	106	10.11	Caenorhabditis sp. 34 TK-2017 DNA. chromosome 3, nearly complete genome
Mix_B_M6496_S13_L001_R1_001_13_(paired)_contig_2063	2382	106	9.65	Staphylococcus aureus strain NRS484 chromosome, complete genome
Mix_B_M6496_S13_L001_R1_001_13_(paired)_contig_939	2656	106	9.43	Actinomyces sp. oral taxon 414 strain F0588, complete genome
Mix_B_M6496_S13_L001_R1_001_13_(paired)_contig_1013	2541	106	8.52	Staphylococcus aureus strain NRS143 chromosome, complete genome
Mix_B_M6496_S13_L001_R1_001_13_(paired)_contig_339	2583	106	8.06	Staphylococcus aureus strain Seattle 1945 isolate G478, complete genome
Mix_B_M6496_S13_L001_R1_001_13_(paired)_contig_344	1759	105	13.05	Geodermatophilus obscurus DSM 43160, complete genome
Mix_B_M6496_S13_L001_R1_001_13_(paired)_contig_1791	2100	105	11.27	Modestobacter marinus str. BC501 chromosome, complete genome
Mix_B_M6496_S13_L001_R1_001_13_(paired)_contig_886	2278	105	10.73	Modestobacter marinus str. BC501 chromosome, complete genome
Mix_B_M6496_S13_L001_R1_001_13_(paired)_contig_984	2171	105	10.5	Modestobacter marinus str. BC501 chromosome, complete genome
Mix_B_M6496_S13_L001_R1_001_13_(paired)_contig_495	2306	105	10.29	Modestobacter marinus str. BC501 chromosome, complete genome
Mix_B_M6496_S13_L001_R1_001_13_(paired)_contig_365	2789	105	8.78	Modestobacter marinus str. BC501 chromosome, complete genome
Mix_B_M6496_S13_L001_R1_001_13_(paired)_contig_1397	2164	105	11.22	Kineococcus radiotolerans SRS30216, complete genome
Mix_B_M6496_S13_L001_R1_001_13_(paired)_contig_2147	2344	105	10.02	Streptomyces pactum strain KLBMP 5084, complete genome
Mix_B_M6496_S13_L001_R1_001_13_(paired)_contig_1142	2217	105	9.59	Staphylococcus aureus strain NRS143 chromosome, complete genome
Mix_B_M6496_S13_L001_R1_001_13_(paired)_contig_589	2384	105	9.17	Staphylococcus aureus strain Seattle 1945 isolate G478, complete genome
Mix_B_M6496_S13_L001_R1_001_13_(paired)_contig_245	2672	105	8.1	Staphylococcus aureus strain Seattle 1945 isolate G478, complete genome
Mix_B_M6496_S13_L001_R1_001_13_(paired)_contig_965	2706	104	9.12	Modestobacter marinus str. BC501 chromosome, complete genome
Mix_B_M6496_S13_L001_R1_001_13_(paired)_contig_1530	1179	104	17.6	Staphylococcus aureus strain NRS143 chromosome, complete genome
Mix_B_M6496_S13_L001_R1_001_13_(paired)_contig_1883	1744	104	13.64	Truepera radiovictrix DSM 17093, complete genome
Mix_B_M6496_S13_L001_R1_001_13_(paired)_contig_136	2411	104	8.79	Staphylococcus aureus strain NRS143 chromosome, complete genome
Mix_B_M6496_S13_L001_R1_001_13_(paired)_contig_2178	2805	104	7.88	Staphylococcus aureus strain Seattle 1945 isolate G478, complete genome
Mix_B_M6496_S13_L001_R1_001_13_(paired)_contig_1007	1760	103	13.45	Modestobacter marinus str. BC501 chromosome, complete genome
Mix_B_M6496_S13_L001_R1_001_13_(paired)_contig_1480	1774	103	12.99	Modestobacter marinus str. BC501 chromosome, complete genome
Mix_B_M6496_S13_L001_R1_001_13_(paired)_contig_985	2093	103	11.29	Modestobacter marinus str. BC501 chromosome, complete genome
Mix_B_M6496_S13_L001_R1_001_13_(paired)_contig_1138	2208	103	10.44	Modestobacter marinus str. BC501 chromosome, complete genome
Mix_B_M6496_S13_L001_R1_001_13_(paired)_contig_572	2417	103	9.97	Geodermatophilus obscurus DSM 43160, complete genome
Mix_B_M6496_S13_L001_R1_001_13_(paired)_contig_926	2452	103	9.19	Modestobacter marinus str. BC501 chromosome, complete genome
Mix_B_M6496_S13_L001_R1_001_13_(paired)_contig_1351	2677	103	8.66	Modestobacter marinus str. BC501 chromosome, complete genome
Mix_B_M6496_S13_L001_R1_001_13_(paired)_contig_156	2161	103	10.8	Clavibacter michiganensis subsp. michiganensis NCPPB 382 complete genome
Mix_B_M6496_S13_L001_R1_001_13_(paired)_contig_1796	2195	103	10.29	Tsukamurella sp. MH1 chromosome, complete genome
Mix_B_M6496_S13_L001_R1_001_13_(paired)_contig_515	2357	103	8.72	Staphylococcus aureus strain MRSA107 chromosome, complete genome
Mix_B_M6496_S13_L001_R1_001_13_(paired)_contig_538	2732	103	8.01	Staphylococcus aureus strain NRS143 chromosome, complete genome
Mix_B_M6496_S13_L001_R1_001_13_(paired)_contig_2011	2818	103	7.07	Staphylococcus aureus strain NRS143 chromosome, complete genome
Mix_B_M6496_S13_L001_R1_001_13_(paired)_contig_2212	1639	102	13.58	Geodermatophilus obscurus DSM 43160, complete genome
Mix_B_M6496_S13_L001_R1_001_13_(paired)_contig_513	1771	102	12.76	Modestobacter marinus str. BC501 chromosome, complete genome
Mix_B_M6496_S13_L001_R1_001_13_(paired)_contig_226	1954	102	12.08	Modestobacter marinus str. BC501 chromosome, complete genome
Mix_B_M6496_S13_L001_R1_001_13_(paired)_contig_1966	1956	102	11.74	Geodermatophilus obscurus DSM 43160, complete genome
Mix_B_M6496_S13_L001_R1_001_13_(paired)_contig_795	1989	102	11.68	Modestobacter marinus str. BC501 chromosome, complete genome
Mix_B_M6496_S13_L001_R1_001_13_(paired)_contig_891	2028	102	11.47	Modestobacter marinus str. BC501 chromosome, complete genome
Mix_B_M6496_S13_L001_R1_001_13_(paired)_contig_652	1997	102	11.46	Modestobacter marinus str. BC501 chromosome, complete genome
Mix_B_M6496_S13_L001_R1_001_13_(paired)_contig_712	2146	102	10.9	Modestobacter marinus str. BC501 chromosome, complete genome
Mix_B_M6496_S13_L001_R1_001_13_(paired)_contig_1593	2320	102	10.14	Modestobacter marinus str. BC501 chromosome, complete genome
Mix_B_M6496_S13_L001_R1_001_13_(paired)_contig_835	2439	102	9.99	Modestobacter marinus str. BC501 chromosome, complete genome
Mix_B_M6496_S13_L001_R1_001_13_(paired)_contig_342	2697	102	8.87	Geodermatophilus obscurus DSM 43160, complete genome
Mix_B_M6496_S13_L001_R1_001_13_(paired)_contig_2137	2694	102	8.55	Modestobacter marinus str. BC501 chromosome, complete genome
Mix_B_M6496_S13_L001_R1_001_13_(paired)_contig_1063	1836	102	13.05	Amycolatopsis mediterranei RB, complete genome
Mix_B_M6496_S13_L001_R1_001_13_(paired)_contig_435	1895	102	11.56	Pseudonocardia sp. AL041005-10, complete genome
Mix_B_M6496_S13_L001_R1_001_13_(paired)_contig_927	2337	102	9.81	Shinella sp. HZN7, complete genome
Mix_B_M6496_S13_L001_R1_001_13_(paired)_contig_961	2467	102	8.94	Staphylococcus aureus strain NRS484 chromosome, complete genome
Mix_B_M6496_S13_L001_R1_001_13_(paired)_contig_1495	2294	102	8.81	Staphylococcus aureus strain NRS484 chromosome, complete genome
Mix_B_M6496_S13_L001_R1_001_13_(paired)_contig_1096	1949	101	12.31	Modestobacter marinus str. BC501 chromosome, complete genome
Mix_B_M6496_S13_L001_R1_001_13_(paired)_contig_1971	1996	101	11.49	Geodermatophilus obscurus DSM 43160, complete genome
Mix_B_M6496_S13_L001_R1_001_13_(paired)_contig_1248	2094	101	11.06	Modestobacter marinus str. BC501 chromosome, complete genome
Mix_B_M6496_S13_L001_R1_001_13_(paired)_contig_1708	2008	101	11.05	Modestobacter marinus str. BC501 chromosome, complete genome
Mix_B_M6496_S13_L001_R1_001_13_(paired)_contig_1386	2076	101	10.92	Modestobacter marinus str. BC501 chromosome, complete genome
Mix_B_M6496_S13_L001_R1_001_13_(paired)_contig_714	2246	101	10.26	Modestobacter marinus str. BC501 chromosome, complete genome
Mix_B_M6496_S13_L001_R1_001_13_(paired)_contig_69	2374	101	9.96	Geodermatophilus obscurus DSM 43160, complete genome
Mix_B_M6496_S13_L001_R1_001_13_(paired)_contig_160	2394	101	9.65	Geodermatophilus obscurus DSM 43160, complete genome
Mix_B_M6496_S13_L001_R1_001_13_(paired)_contig_188	2427	101	9.45	Modestobacter marinus str. BC501 chromosome, complete genome
Mix_B_M6496_S13_L001_R1_001_13_(paired)_contig_535	2566	101	8.84	Geodermatophilus obscurus DSM 43160, complete genome
Mix_B_M6496_S13_L001_R1_001_13_(paired)_contig_360	1915	101	11.9	Micromonospora sp. WMMA2032 chromosome
Mix_B_M6496_S13_L001_R1_001_13_(paired)_contig_1653	2773	101	7.64	Staphylococcus aureus strain NRS143 chromosome, complete genome
Mix_B_M6496_S13_L001_R1_001_13_(paired)_contig_2328	1457	100	16.3	Geodermatophilus obscurus DSM 43160, complete genome
Mix_B_M6496_S13_L001_R1_001_13_(paired)_contig_273	2012	100	11.75	Modestobacter marinus str. BC501 chromosome, complete genome
Mix_B_M6496_S13_L001_R1_001_13_(paired)_contig_239	2015	100	11.61	Blastococcus saxobsidens DD2 complete genome
Mix_B_M6496_S13_L001_R1_001_13_(paired)_contig_1565	2694	100	8.63	Modestobacter marinus str. BC501 chromosome, complete genome
Mix_B_M6496_S13_L001_R1_001_13_(paired)_contig_1568	2765	100	7.95	Modestobacter marinus str. BC501 chromosome, complete genome
Mix_B_M6496_S13_L001_R1_001_13_(paired)_contig_1617	2840	100	7.63	Modestobacter marinus str. BC501 chromosome, complete genome
Mix_B_M6496_S13_L001_R1_001_13_(paired)_contig_1051	2255	100	10.34	Xylanimonas cellulosilytica DSM 15894, complete genome
Mix_B_M6496_S13_L001_R1_001_13_(paired)_contig_908	1803	99	12.27	Geodermatophilus obscurus DSM 43160, complete genome
Mix_B_M6496_S13_L001_R1_001_13_(paired)_contig_1226	2130	99	11.14	Modestobacter marinus str. BC501 chromosome, complete genome
Mix_B_M6496_S13_L001_R1_001_13_(paired)_contig_1225	2024	99	11.01	Pseudonocardia sp. HH130629-09, complete genome
Mix_B_M6496_S13_L001_R1_001_13_(paired)_contig_205	2163	99	10.89	Modestobacter marinus str. BC501 chromosome, complete genome
Mix_B_M6496_S13_L001_R1_001_13_(paired)_contig_1100	2245	99	9.96	Modestobacter marinus str. BC501 chromosome, complete genome
Mix_B_M6496_S13_L001_R1_001_13_(paired)_contig_754	2346	99	9.94	Modestobacter marinus str. BC501 chromosome, complete genome
Mix_B_M6496_S13_L001_R1_001_13_(paired)_contig_713	2333	99	9.55	Modestobacter marinus str. BC501 chromosome, complete genome
Mix_B_M6496_S13_L001_R1_001_13_(paired)_contig_1849	2406	99	9.54	Geodermatophilus obscurus DSM 43160, complete genome
Mix_B_M6496_S13_L001_R1_001_13_(paired)_contig_1358	2912	99	7.81	Modestobacter marinus str. BC501 chromosome, complete genome
Mix_B_M6496_S13_L001_R1_001_13_(paired)_contig_1134	2167	99	10.26	Marmoricola scoriae strain DSM 22127 genome assembly, chromosome: I
Mix_B_M6496_S13_L001_R1_001_13_(paired)_contig_1557	2266	99	10.16	Aeromicrobium choanae strain 9H-4 genome assembly, chromosome: I
Mix_B_M6496_S13_L001_R1_001_13_(paired)_contig_647	2596	99	8.17	Staphylococcus aureus strain NRS143 chromosome, complete genome
Mix_B_M6496_S13_L001_R1_001_13_(paired)_contig_925	1910	98	11.35	Modestobacter marinus str. BC501 chromosome, complete genome
Mix_B_M6496_S13_L001_R1_001_13_(paired)_contig_999	2139	98	10.19	Geodermatophilus obscurus DSM 43160, complete genome
Mix_B_M6496_S13_L001_R1_001_13_(paired)_contig_1828	2181	98	10.11	Modestobacter marinus str. BC501 chromosome, complete genome
Mix_B_M6496_S13_L001_R1_001_13_(paired)_contig_132	2257	98	9.76	Geodermatophilus obscurus DSM 43160, complete genome
Mix_B_M6496_S13_L001_R1_001_13_(paired)_contig_1465	2324	98	9.62	Geodermatophilus obscurus DSM 43160, complete genome
Mix_B_M6496_S13_L001_R1_001_13_(paired)_contig_450	2380	98	9.06	Modestobacter marinus str. BC501 chromosome, complete genome
Mix_B_M6496_S13_L001_R1_001_13_(paired)_contig_839	2782	98	8.47	Geodermatophilus obscurus DSM 43160, complete genome
Mix_B_M6496_S13_L001_R1_001_13_(paired)_contig_461	2748	98	8.03	Geodermatophilus obscurus DSM 43160, complete genome
Mix_B_M6496_S13_L001_R1_001_13_(paired)_contig_566	1838	98	11.84	Thermobifida fusca YX, complete genome
Mix_B_M6496_S13_L001_R1_001_13_(paired)_contig_454	2026	98	11.29	#N/A
Mix_B_M6496_S13_L001_R1_001_13_(paired)_contig_1485	2102	98	10.03	Staphylococcus aureus strain NRS143 chromosome, complete genome
Mix_B_M6496_S13_L001_R1_001_13_(paired)_contig_1428	2024	98	9.9	Staphylococcus aureus strain NRS143 chromosome, complete genome
Mix_B_M6496_S13_L001_R1_001_13_(paired)_contig_1429	2293	98	9.18	Staphylococcus aureus strain NRS143 chromosome, complete genome
Mix_B_M6496_S13_L001_R1_001_13_(paired)_contig_378	2483	98	8.96	#N/A
Mix_B_M6496_S13_L001_R1_001_13_(paired)_contig_1507	2573	98	8.14	Staphylococcus aureus strain Seattle 1945 isolate G478, complete genome
Mix_B_M6496_S13_L001_R1_001_13_(paired)_contig_2093	2964	98	6.87	Staphylococcus aureus strain Seattle 1945 isolate G478, complete genome
Mix_B_M6496_S13_L001_R1_001_13_(paired)_contig_1594	1760	97	12.49	Modestobacter marinus str. BC501 chromosome, complete genome
Mix_B_M6496_S13_L001_R1_001_13_(paired)_contig_880	2274	97	9.88	Blastococcus saxobsidens DD2 complete genome
Mix_B_M6496_S13_L001_R1_001_13_(paired)_contig_398	2414	97	9.14	Geodermatophilus obscurus DSM 43160, complete genome
Mix_B_M6496_S13_L001_R1_001_13_(paired)_contig_614	1785	97	12.46	Serinicoccus sp. JLT9, complete genome
Mix_B_M6496_S13_L001_R1_001_13_(paired)_contig_253	1782	97	11.96	Friedmanniella luteola strain DSM 21741 genome assembly, chromosome: I
Mix_B_M6496_S13_L001_R1_001_13_(paired)_contig_693	1722	97	11.66	Staphylococcus aureus strain Seattle 1945 isolate G478, complete genome
Mix_B_M6496_S13_L001_R1_001_13_(paired)_contig_176	1786	96	12.4	Modestobacter marinus str. BC501 chromosome, complete genome
Mix_B_M6496_S13_L001_R1_001_13_(paired)_contig_582	2321	96	9.58	Modestobacter marinus str. BC501 chromosome, complete genome
Mix_B_M6496_S13_L001_R1_001_13_(paired)_contig_994	2371	96	9.43	Geodermatophilus obscurus DSM 43160, complete genome
Mix_B_M6496_S13_L001_R1_001_13_(paired)_contig_286	2629	96	8.21	Geodermatophilus obscurus DSM 43160, complete genome
Mix_B_M6496_S13_L001_R1_001_13_(paired)_contig_1402	1988	96	11.28	Arthrobacter agilis strain UMCV2 chromosome
Mix_B_M6496_S13_L001_R1_001_13_(paired)_contig_667	2153	96	9.87	Micromonospora auratinigra strain DSM 44815 genome assembly, chromosome: I
Mix_B_M6496_S13_L001_R1_001_13_(paired)_contig_1540	2332	96	9.15	Micromonospora coxensis strain DSM 45161 genome assembly, chromosome: I
Mix_B_M6496_S13_L001_R1_001_13_(paired)_contig_92	2340	96	8.83	Staphylococcus aureus strain NRS143 chromosome, complete genome
Mix_B_M6496_S13_L001_R1_001_13_(paired)_contig_1698	2357	96	8.3	Staphylococcus aureus strain Seattle 1945 isolate G478, complete genome
Mix_B_M6496_S13_L001_R1_001_13_(paired)_contig_1073	1418	95	15.09	Modestobacter marinus str. BC501 chromosome, complete genome
Mix_B_M6496_S13_L001_R1_001_13_(paired)_contig_379	1942	95	10.51	Modestobacter marinus str. BC501 chromosome, complete genome
Mix_B_M6496_S13_L001_R1_001_13_(paired)_contig_734	2389	95	9.3	Modestobacter marinus str. BC501 chromosome, complete genome
Mix_B_M6496_S13_L001_R1_001_13_(paired)_contig_1945	2328	95	9.26	Modestobacter marinus str. BC501 chromosome, complete genome
Mix_B_M6496_S13_L001_R1_001_13_(paired)_contig_665	2793	95	7.4	Modestobacter marinus str. BC501 chromosome, complete genome
Mix_B_M6496_S13_L001_R1_001_13_(paired)_contig_1098	1840	95	11.74	Streptomyces glaucescens strain GLA.O, complete genome
Mix_B_M6496_S13_L001_R1_001_13_(paired)_contig_843	1965	95	11.45	Leifsonia sp. 21MFCrub1.1 genome assembly, chromosome: I
Mix_B_M6496_S13_L001_R1_001_13_(paired)_contig_1347	1773	95	11.16	Staphylococcus aureus strain NRS143 chromosome, complete genome
Mix_B_M6496_S13_L001_R1_001_13_(paired)_contig_1304	2038	95	10.18	Micromonospora echinaurantiaca strain DSM 43904 genome assembly, chromosome: I
Mix_B_M6496_S13_L001_R1_001_13_(paired)_contig_408	2390	95	9.19	Streptosporangium roseum DSM 43021, complete genome
Mix_B_M6496_S13_L001_R1_001_13_(paired)_contig_626	2520	95	8.4	Staphylococcus aureus strain Seattle 1945 isolate G478, complete genome
Mix_B_M6496_S13_L001_R1_001_13_(paired)_contig_2053	2416	95	7.79	Staphylococcus aureus strain Seattle 1945 isolate G478, complete genome
Mix_B_M6496_S13_L001_R1_001_13_(paired)_contig_2175	1482	94	14.56	Modestobacter marinus str. BC501 chromosome, complete genome
Mix_B_M6496_S13_L001_R1_001_13_(paired)_contig_243	1772	94	12.76	Modestobacter marinus str. BC501 chromosome, complete genome
Mix_B_M6496_S13_L001_R1_001_13_(paired)_contig_1743	1922	94	11.11	Pseudonocardia sp. EC080619-01, complete genome
Mix_B_M6496_S13_L001_R1_001_13_(paired)_contig_1159	1859	94	10.96	Geodermatophilus obscurus DSM 43160, complete genome
Mix_B_M6496_S13_L001_R1_001_13_(paired)_contig_1727	2029	94	10.82	Modestobacter marinus str. BC501 chromosome, complete genome
Mix_B_M6496_S13_L001_R1_001_13_(paired)_contig_473	2003	94	10.51	Modestobacter marinus str. BC501 chromosome, complete genome
Mix_B_M6496_S13_L001_R1_001_13_(paired)_contig_201	2170	94	10.12	Modestobacter marinus str. BC501 chromosome, complete genome
Mix_B_M6496_S13_L001_R1_001_13_(paired)_contig_337	2171	94	10.1	Modestobacter marinus str. BC501 chromosome, complete genome
Mix_B_M6496_S13_L001_R1_001_13_(paired)_contig_24	2106	94	9.9	Modestobacter marinus str. BC501 chromosome, complete genome
Mix_B_M6496_S13_L001_R1_001_13_(paired)_contig_983	2370	94	8.81	Modestobacter marinus str. BC501 chromosome, complete genome
Mix_B_M6496_S13_L001_R1_001_13_(paired)_contig_189	2579	94	8.25	Modestobacter marinus str. BC501 chromosome, complete genome
Mix_B_M6496_S13_L001_R1_001_13_(paired)_contig_298	2900	94	7.62	Cellulomonas fimi ATCC 484, complete genome
Mix_B_M6496_S13_L001_R1_001_13_(paired)_contig_1390	1568	93	13.45	Blastococcus saxobsidens DD2 complete genome
Mix_B_M6496_S13_L001_R1_001_13_(paired)_contig_433	1742	93	12.24	Modestobacter marinus str. BC501 chromosome, complete genome
Mix_B_M6496_S13_L001_R1_001_13_(paired)_contig_1676	1778	93	12.04	Modestobacter marinus str. BC501 chromosome, complete genome
Mix_B_M6496_S13_L001_R1_001_13_(paired)_contig_1623	2025	93	10.6	Geodermatophilus obscurus DSM 43160, complete genome
Mix_B_M6496_S13_L001_R1_001_13_(paired)_contig_964	2085	93	10.4	Modestobacter marinus str. BC501 chromosome, complete genome
Mix_B_M6496_S13_L001_R1_001_13_(paired)_contig_1931	2258	93	9.64	Modestobacter marinus str. BC501 chromosome, complete genome
Mix_B_M6496_S13_L001_R1_001_13_(paired)_contig_1400	2565	93	8.69	Geodermatophilus obscurus DSM 43160, complete genome
Mix_B_M6496_S13_L001_R1_001_13_(paired)_contig_2228	2557	93	8.27	Geodermatophilus obscurus DSM 43160, complete genome
Mix_B_M6496_S13_L001_R1_001_13_(paired)_contig_1116	1582	93	13.2	Streptomyces parvulus strain 2297, complete genome
Mix_B_M6496_S13_L001_R1_001_13_(paired)_contig_75	1926	93	10.93	Nakamurella panacisegetis strain P4-7,KCTC 19426,CECT 7604 genome assembly, chromosome: I
Mix_B_M6496_S13_L001_R1_001_13_(paired)_contig_1137	1808	93	10.93	Streptomyces katrae strain S3 genome
Mix_B_M6496_S13_L001_R1_001_13_(paired)_contig_1005	2068	93	10.32	#N/A
Mix_B_M6496_S13_L001_R1_001_13_(paired)_contig_1058	2065	93	10.31	Sanguibacter keddieii DSM 10542, complete genome
Mix_B_M6496_S13_L001_R1_001_13_(paired)_contig_1605	1979	93	9.65	Staphylococcus aureus strain NRS143 chromosome, complete genome
Mix_B_M6496_S13_L001_R1_001_13_(paired)_contig_1715	1998	93	9.12	Staphylococcus aureus strain NRS143 chromosome, complete genome
Mix_B_M6496_S13_L001_R1_001_13_(paired)_contig_353	2767	93	6.92	Staphylococcus aureus strain Seattle 1945 isolate G478, complete genome
Mix_B_M6496_S13_L001_R1_001_13_(paired)_contig_1394	1306	92	14.97	Modestobacter marinus str. BC501 chromosome, complete genome
Mix_B_M6496_S13_L001_R1_001_13_(paired)_contig_606	1665	92	12.77	Modestobacter marinus str. BC501 chromosome, complete genome
Mix_B_M6496_S13_L001_R1_001_13_(paired)_contig_1275	2083	92	10.38	Modestobacter marinus str. BC501 chromosome, complete genome
Mix_B_M6496_S13_L001_R1_001_13_(paired)_contig_967	2358	92	8.84	Modestobacter marinus str. BC501 chromosome, complete genome
Mix_B_M6496_S13_L001_R1_001_13_(paired)_contig_1197	2317	92	8.03	Staphylococcus aureus strain NRS143 chromosome, complete genome
Mix_B_M6496_S13_L001_R1_001_13_(paired)_contig_1086	2492	92	7.73	Staphylococcus aureus strain NRS143 chromosome, complete genome
Mix_B_M6496_S13_L001_R1_001_13_(paired)_contig_555	2634	92	7.17	Staphylococcus aureus strain NRS484 chromosome, complete genome
Mix_B_M6496_S13_L001_R1_001_13_(paired)_contig_1056	2526	92	7.09	Staphylococcus aureus strain NRS143 chromosome, complete genome
Mix_B_M6496_S13_L001_R1_001_13_(paired)_contig_1105	2813	92	7.02	Staphylococcus aureus strain Seattle 1945 isolate G478, complete genome
Mix_B_M6496_S13_L001_R1_001_13_(paired)_contig_1723	1897	91	11.09	Modestobacter marinus str. BC501 chromosome, complete genome
Mix_B_M6496_S13_L001_R1_001_13_(paired)_contig_1014	2310	91	9.06	Geodermatophilus obscurus DSM 43160, complete genome
Mix_B_M6496_S13_L001_R1_001_13_(paired)_contig_347	2474	91	8.58	Geodermatophilus obscurus DSM 43160, complete genome
Mix_B_M6496_S13_L001_R1_001_13_(paired)_contig_1915	2009	91	10.14	Microbacterium sp. BH-3-3-3, complete genome
Mix_B_M6496_S13_L001_R1_001_13_(paired)_contig_265	1944	91	10.02	Brachybacterium sp. VR2415, complete genome
Mix_B_M6496_S13_L001_R1_001_13_(paired)_contig_464	2686	91	7.18	Staphylococcus aureus strain Seattle 1945 isolate G478, complete genome
Mix_B_M6496_S13_L001_R1_001_13_(paired)_contig_1634	1635	90	11.98	Geodermatophilus obscurus DSM 43160, complete genome
Mix_B_M6496_S13_L001_R1_001_13_(paired)_contig_477	1636	90	11.96	Modestobacter marinus str. BC501 chromosome, complete genome
Mix_B_M6496_S13_L001_R1_001_13_(paired)_contig_1180	1943	90	10.41	Blastococcus saxobsidens DD2 complete genome
Mix_B_M6496_S13_L001_R1_001_13_(paired)_contig_125	2066	90	10.33	Modestobacter marinus str. BC501 chromosome, complete genome
Mix_B_M6496_S13_L001_R1_001_13_(paired)_contig_143	2141	90	9.62	Modestobacter marinus str. BC501 chromosome, complete genome
Mix_B_M6496_S13_L001_R1_001_13_(paired)_contig_767	2159	90	9.52	Modestobacter marinus str. BC501 chromosome, complete genome
Mix_B_M6496_S13_L001_R1_001_13_(paired)_contig_858	2231	90	9.19	Modestobacter marinus str. BC501 chromosome, complete genome
Mix_B_M6496_S13_L001_R1_001_13_(paired)_contig_1161	1371	90	15.15	Prauserella marina strain DSM 45268, complete genome
Mix_B_M6496_S13_L001_R1_001_13_(paired)_contig_1154	1684	90	12.48	#N/A
Mix_B_M6496_S13_L001_R1_001_13_(paired)_contig_755	1971	90	9.71	Staphylococcus aureus strain NRS143 chromosome, complete genome
Mix_B_M6496_S13_L001_R1_001_13_(paired)_contig_2139	2451	90	8.64	Kutzneria albida DSM 43870, complete genome
Mix_B_M6496_S13_L001_R1_001_13_(paired)_contig_1252	2278	90	8.35	Staphylococcus aureus strain NRS143 chromosome, complete genome
Mix_B_M6496_S13_L001_R1_001_13_(paired)_contig_2013	1828	89	10.75	Modestobacter marinus str. BC501 chromosome, complete genome
Mix_B_M6496_S13_L001_R1_001_13_(paired)_contig_1023	1882	89	10.64	Blastococcus saxobsidens DD2 complete genome
Mix_B_M6496_S13_L001_R1_001_13_(paired)_contig_1670	2278	89	9.04	Geodermatophilus obscurus DSM 43160, complete genome
Mix_B_M6496_S13_L001_R1_001_13_(paired)_contig_731	2419	89	8.46	Modestobacter marinus str. BC501 chromosome, complete genome
Mix_B_M6496_S13_L001_R1_001_13_(paired)_contig_482	1737	89	11.16	Lentzea guizhouensis strain DHS C013, complete genome
Mix_B_M6496_S13_L001_R1_001_13_(paired)_contig_1493	1722	89	11.12	Micromonospora coriariae strain DSM 44875 genome assembly, chromosome: I
Mix_B_M6496_S13_L001_R1_001_13_(paired)_contig_1829	1875	89	9.84	Staphylococcus aureus strain Seattle 1945 isolate G478, complete genome
Mix_B_M6496_S13_L001_R1_001_13_(paired)_contig_772	1998	89	9.16	Staphylococcus aureus strain NRS484 chromosome, complete genome
Mix_B_M6496_S13_L001_R1_001_13_(paired)_contig_2115	2361	89	7.89	Staphylococcus aureus strain NRS143 chromosome, complete genome
Mix_B_M6496_S13_L001_R1_001_13_(paired)_contig_1344	3055	89	5.83	Staphylococcus aureus strain Seattle 1945 isolate G478, complete genome
Mix_B_M6496_S13_L001_R1_001_13_(paired)_contig_692	1735	88	11.93	Modestobacter marinus str. BC501 chromosome, complete genome
Mix_B_M6496_S13_L001_R1_001_13_(paired)_contig_106	1835	88	11.03	Modestobacter marinus str. BC501 chromosome, complete genome
Mix_B_M6496_S13_L001_R1_001_13_(paired)_contig_1029	1923	88	10.32	Modestobacter marinus str. BC501 chromosome, complete genome
Mix_B_M6496_S13_L001_R1_001_13_(paired)_contig_1855	1466	88	12.69	#N/A
Mix_B_M6496_S13_L001_R1_001_13_(paired)_contig_503	1270	88	12.46	Clostridium butyricum strain TOA chromosome 1, complete sequence
Mix_B_M6496_S13_L001_R1_001_13_(paired)_contig_634	1910	88	10	Rhodococcus opacus B4 plasmid pROB01 DNA, complete sequence
Mix_B_M6496_S13_L001_R1_001_13_(paired)_contig_996	1972	88	9.97	Micromonospora viridifaciens strain DSM 43909 genome assembly, chromosome: I
Mix_B_M6496_S13_L001_R1_001_13_(paired)_contig_748	2135	88	9.42	Micromonospora sp. WMMA2032 chromosome
Mix_B_M6496_S13_L001_R1_001_13_(paired)_contig_1405	2247	88	9.25	Modestobacter marinus str. BC501 chromosome, complete genome
Mix_B_M6496_S13_L001_R1_001_13_(paired)_contig_1962	1791	88	9.11	Staphylococcus aureus strain NRS143 chromosome, complete genome
Mix_B_M6496_S13_L001_R1_001_13_(paired)_contig_1043	2144	88	8.25	Staphylococcus aureus strain NRS143 chromosome, complete genome
Mix_B_M6496_S13_L001_R1_001_13_(paired)_contig_1648	2616	88	6.96	Staphylococcus aureus strain Seattle 1945 isolate G478, complete genome
Mix_B_M6496_S13_L001_R1_001_13_(paired)_contig_728	1662	87	12.12	Geodermatophilus obscurus DSM 43160, complete genome
Mix_B_M6496_S13_L001_R1_001_13_(paired)_contig_1193	1815	87	11.5	Modestobacter marinus str. BC501 chromosome, complete genome
Mix_B_M6496_S13_L001_R1_001_13_(paired)_contig_144	1773	87	11.18	Modestobacter marinus str. BC501 chromosome, complete genome
Mix_B_M6496_S13_L001_R1_001_13_(paired)_contig_1538	2179	87	9.2	Geodermatophilus obscurus DSM 43160, complete genome
Mix_B_M6496_S13_L001_R1_001_13_(paired)_contig_2171	2152	87	8.91	Blastococcus saxobsidens DD2 complete genome
Mix_B_M6496_S13_L001_R1_001_13_(paired)_contig_1309	2511	87	7.96	Geodermatophilus obscurus DSM 43160, complete genome
Mix_B_M6496_S13_L001_R1_001_13_(paired)_contig_387	1855	87	10.46	Friedmanniella luteola strain DSM 21741 genome assembly, chromosome: I
Mix_B_M6496_S13_L001_R1_001_13_(paired)_contig_2269	2083	87	9.09	Staphylococcus aureus strain NRS143 chromosome, complete genome
Mix_B_M6496_S13_L001_R1_001_13_(paired)_contig_331	2228	87	8.9	Micromonospora siamensis strain DSM 45097 genome assembly, chromosome: I
Mix_B_M6496_S13_L001_R1_001_13_(paired)_contig_1801	2231	87	8.27	Staphylococcus aureus strain NRS143 chromosome, complete genome
Mix_B_M6496_S13_L001_R1_001_13_(paired)_contig_763	2676	87	6.93	Staphylococcus aureus strain NRS143 chromosome, complete genome
Mix_B_M6496_S13_L001_R1_001_13_(paired)_contig_117	1618	86	11.9	Blastococcus saxobsidens DD2 complete genome
Mix_B_M6496_S13_L001_R1_001_13_(paired)_contig_412	1874	86	9.81	Blastococcus saxobsidens DD2 complete genome
Mix_B_M6496_S13_L001_R1_001_13_(paired)_contig_1119	1935	86	9.8	Modestobacter marinus str. BC501 chromosome, complete genome
Mix_B_M6496_S13_L001_R1_001_13_(paired)_contig_768	2115	86	9.65	Blastococcus saxobsidens DD2 complete genome
Mix_B_M6496_S13_L001_R1_001_13_(paired)_contig_817	1994	86	9.3	Blastococcus saxobsidens DD2 complete genome
Mix_B_M6496_S13_L001_R1_001_13_(paired)_contig_766	2151	86	9.26	Modestobacter marinus str. BC501 chromosome, complete genome
Mix_B_M6496_S13_L001_R1_001_13_(paired)_contig_299	2416	86	8.06	Modestobacter marinus str. BC501 chromosome, complete genome
Mix_B_M6496_S13_L001_R1_001_13_(paired)_contig_228	1158	86	12.33	#N/A
Mix_B_M6496_S13_L001_R1_001_13_(paired)_contig_274	1778	86	11.45	Actinoplanes derwentensis strain DSM 43941 genome assembly, chromosome: I
Mix_B_M6496_S13_L001_R1_001_13_(paired)_contig_1026	1693	86	11.27	Jonesia denitrificans strain FDAARGOS_301, complete genome
Mix_B_M6496_S13_L001_R1_001_13_(paired)_contig_2006	2275	86	9.08	Phycicoccus dokdonensis strain DSM 22329 genome assembly, chromosome: I
Mix_B_M6496_S13_L001_R1_001_13_(paired)_contig_1885	2082	86	8.65	Staphylococcus aureus strain NRS143 chromosome, complete genome
Mix_B_M6496_S13_L001_R1_001_13_(paired)_contig_2046	2328	86	8.27	Kineococcus radiotolerans SRS30216, complete genome
Mix_B_M6496_S13_L001_R1_001_13_(paired)_contig_679	2263	86	7.94	Staphylococcus aureus strain NRS143 chromosome, complete genome
Mix_B_M6496_S13_L001_R1_001_13_(paired)_contig_234	2646	86	7.48	Pseudonocardia dioxanivorans CB1190, complete genome
Mix_B_M6496_S13_L001_R1_001_13_(paired)_contig_268	1965	85	9.6	Blastococcus saxobsidens DD2 complete genome
Mix_B_M6496_S13_L001_R1_001_13_(paired)_contig_629	1605	85	12	Curtobacterium pusillum strain AA3, complete genome
Mix_B_M6496_S13_L001_R1_001_13_(paired)_contig_1020	1707	85	11.64	Streptomyces clavuligerus strain F613-1, complete genome
Mix_B_M6496_S13_L001_R1_001_13_(paired)_contig_904	1914	85	10.02	Modestobacter marinus str. BC501 chromosome, complete genome
Mix_B_M6496_S13_L001_R1_001_13_(paired)_contig_1643	1852	85	9.52	Staphylococcus aureus strain Seattle 1945 isolate G478, complete genome
Mix_B_M6496_S13_L001_R1_001_13_(paired)_contig_611	1884	85	8.67	Staphylococcus aureus strain NRS484 chromosome, complete genome
Mix_B_M6496_S13_L001_R1_001_13_(paired)_contig_1259	2146	85	8.65	Staphylococcus aureus strain NRS143 chromosome, complete genome
Mix_B_M6496_S13_L001_R1_001_13_(paired)_contig_1872	2018	85	8.09	Staphylococcus aureus strain NRS143 chromosome, complete genome
Mix_B_M6496_S13_L001_R1_001_13_(paired)_contig_971	2254	85	7.8	Staphylococcus aureus strain Seattle 1945 isolate G478, complete genome
Mix_B_M6496_S13_L001_R1_001_13_(paired)_contig_1936	2482	85	7.09	Staphylococcus aureus strain CFSAN007847 chromosome, complete genome
Mix_B_M6496_S13_L001_R1_001_13_(paired)_contig_906	2435	85	6.93	Staphylococcus aureus strain NRS143 chromosome, complete genome
Mix_B_M6496_S13_L001_R1_001_13_(paired)_contig_1714	2733	85	6.53	Staphylococcus aureus strain NRS143 chromosome, complete genome
Mix_B_M6496_S13_L001_R1_001_13_(paired)_contig_1604	1255	84	15	Geodermatophilus obscurus DSM 43160, complete genome
Mix_B_M6496_S13_L001_R1_001_13_(paired)_contig_290	1597	84	11.94	Blastococcus saxobsidens DD2 complete genome
Mix_B_M6496_S13_L001_R1_001_13_(paired)_contig_1738	1629	84	11.54	Modestobacter marinus str. BC501 chromosome, complete genome
Mix_B_M6496_S13_L001_R1_001_13_(paired)_contig_686	1952	84	10.01	Geodermatophilus obscurus DSM 43160, complete genome
Mix_B_M6496_S13_L001_R1_001_13_(paired)_contig_2083	2013	84	9.92	Modestobacter marinus str. BC501 chromosome, complete genome
Mix_B_M6496_S13_L001_R1_001_13_(paired)_contig_373	2435	84	8.08	Modestobacter marinus str. BC501 chromosome, complete genome
Mix_B_M6496_S13_L001_R1_001_13_(paired)_contig_1088	2630	84	7.42	Geodermatophilus obscurus DSM 43160, complete genome
Mix_B_M6496_S13_L001_R1_001_13_(paired)_contig_2261	1847	84	9.6	Staphylococcus aureus strain NRS143 chromosome, complete genome
Mix_B_M6496_S13_L001_R1_001_13_(paired)_contig_1525	2236	84	8.66	Jiangella sp. DSM 45060 genome assembly, chromosome: I
Mix_B_M6496_S13_L001_R1_001_13_(paired)_contig_1479	2332	84	7.36	Staphylococcus aureus strain NRS143 chromosome, complete genome
Mix_B_M6496_S13_L001_R1_001_13_(paired)_contig_272	2325	84	7.05	Staphylococcus aureus strain NRS143 chromosome, complete genome
Mix_B_M6496_S13_L001_R1_001_13_(paired)_contig_367	2658	84	6.86	Staphylococcus aureus strain NRS484 chromosome, complete genome
Mix_B_M6496_S13_L001_R1_001_13_(paired)_contig_1125	1380	83	14.46	Geodermatophilus obscurus DSM 43160, complete genome
Mix_B_M6496_S13_L001_R1_001_13_(paired)_contig_832	1688	83	11.42	Modestobacter marinus str. BC501 chromosome, complete genome
Mix_B_M6496_S13_L001_R1_001_13_(paired)_contig_1281	1760	83	11.2	Geodermatophilus obscurus DSM 43160, complete genome
Mix_B_M6496_S13_L001_R1_001_13_(paired)_contig_1149	1851	83	10.18	Modestobacter marinus str. BC501 chromosome, complete genome
Mix_B_M6496_S13_L001_R1_001_13_(paired)_contig_1929	1947	83	9.96	Blastococcus saxobsidens DD2 complete genome
Mix_B_M6496_S13_L001_R1_001_13_(paired)_contig_146	2004	83	9.48	Modestobacter marinus str. BC501 chromosome, complete genome
Mix_B_M6496_S13_L001_R1_001_13_(paired)_contig_2070	1899	83	9.28	Geodermatophilus obscurus DSM 43160, complete genome
Mix_B_M6496_S13_L001_R1_001_13_(paired)_contig_1115	1966	83	9.23	Modestobacter marinus str. BC501 chromosome, complete genome
Mix_B_M6496_S13_L001_R1_001_13_(paired)_contig_525	2046	83	8.96	Modestobacter marinus str. BC501 chromosome, complete genome
Mix_B_M6496_S13_L001_R1_001_13_(paired)_contig_87	2332	83	8.46	Modestobacter marinus str. BC501 chromosome, complete genome
Mix_B_M6496_S13_L001_R1_001_13_(paired)_contig_349	2259	83	8.22	Modestobacter marinus str. BC501 chromosome, complete genome
Mix_B_M6496_S13_L001_R1_001_13_(paired)_contig_325	2365	83	7.91	Geodermatophilus obscurus DSM 43160, complete genome
Mix_B_M6496_S13_L001_R1_001_13_(paired)_contig_1292	2400	83	7.49	Modestobacter marinus str. BC501 chromosome, complete genome
Mix_B_M6496_S13_L001_R1_001_13_(paired)_contig_706	2740	83	6.95	Modestobacter marinus str. BC501 chromosome, complete genome
Mix_B_M6496_S13_L001_R1_001_13_(paired)_contig_855	1220	83	13.24	Pseudonocardia dioxanivorans CB1190, complete genome
Mix_B_M6496_S13_L001_R1_001_13_(paired)_contig_2160	1514	83	12.76	Marmoricola scoriae strain DSM 22127 genome assembly, chromosome: I
Mix_B_M6496_S13_L001_R1_001_13_(paired)_contig_499	1679	83	11.59	Pimelobacter simplex strain VKM Ac-2033D, complete genome
Mix_B_M6496_S13_L001_R1_001_13_(paired)_contig_1471	1653	83	11.07	Micromonospora coxensis strain DSM 45161 genome assembly, chromosome: I
Mix_B_M6496_S13_L001_R1_001_13_(paired)_contig_276	1687	83	10.84	Streptomyces autolyticus strain CGMCC0516, complete genome
Mix_B_M6496_S13_L001_R1_001_13_(paired)_contig_1271	2203	83	7.82	Staphylococcus aureus strain NRS484 chromosome, complete genome
Mix_B_M6496_S13_L001_R1_001_13_(paired)_contig_2206	2265	83	7.27	Staphylococcus aureus strain NRS143 chromosome, complete genome
Mix_B_M6496_S13_L001_R1_001_13_(paired)_contig_2067	1472	82	12.66	Geodermatophilus obscurus DSM 43160, complete genome
Mix_B_M6496_S13_L001_R1_001_13_(paired)_contig_913	1597	82	11.41	Modestobacter marinus str. BC501 chromosome, complete genome
Mix_B_M6496_S13_L001_R1_001_13_(paired)_contig_1032	1790	82	10.1	Modestobacter marinus str. BC501 chromosome, complete genome
Mix_B_M6496_S13_L001_R1_001_13_(paired)_contig_550	1872	82	10.07	Geodermatophilus obscurus DSM 43160, complete genome
Mix_B_M6496_S13_L001_R1_001_13_(paired)_contig_333	1916	82	9.94	Modestobacter marinus str. BC501 chromosome, complete genome
Mix_B_M6496_S13_L001_R1_001_13_(paired)_contig_1070	1863	82	9.63	Blastococcus saxobsidens DD2 complete genome
Mix_B_M6496_S13_L001_R1_001_13_(paired)_contig_605	2173	82	8.23	Blastococcus saxobsidens DD2 complete genome
Mix_B_M6496_S13_L001_R1_001_13_(paired)_contig_1160	2236	82	8.13	Modestobacter marinus str. BC501 chromosome, complete genome
Mix_B_M6496_S13_L001_R1_001_13_(paired)_contig_165	2479	82	7.75	Geodermatophilus obscurus DSM 43160, complete genome
Mix_B_M6496_S13_L001_R1_001_13_(paired)_contig_1417	1533	82	12.3	Kutzneria albida DSM 43870, complete genome
Mix_B_M6496_S13_L001_R1_001_13_(paired)_contig_1975	1480	82	10.33	#N/A
Mix_B_M6496_S13_L001_R1_001_13_(paired)_contig_987	1872	82	9.99	Sinomonas atrocyanea strain KCTC 3377, complete genome
Mix_B_M6496_S13_L001_R1_001_13_(paired)_contig_1341	1632	82	9.73	Staphylococcus aureus strain NRS143 chromosome, complete genome
Mix_B_M6496_S13_L001_R1_001_13_(paired)_contig_738	1986	82	8.52	Staphylococcus aureus strain Seattle 1945 isolate G478, complete genome
Mix_B_M6496_S13_L001_R1_001_13_(paired)_contig_990	2587	82	7.37	Actinoplanes sp. SE50 chromosome, complete genome
Mix_B_M6496_S13_L001_R1_001_13_(paired)_contig_1908	2381	82	7.21	Staphylococcus aureus strain NRS143 chromosome, complete genome
Mix_B_M6496_S13_L001_R1_001_13_(paired)_contig_375	2464	82	6.09	Staphylococcus aureus strain NRS143 chromosome, complete genome
Mix_B_M6496_S13_L001_R1_001_13_(paired)_contig_1229	2901	82	5.8	Staphylococcus aureus strain Seattle 1945 isolate G478, complete genome
Mix_B_M6496_S13_L001_R1_001_13_(paired)_contig_610	1346	81	14.2	Modestobacter marinus str. BC501 chromosome, complete genome
Mix_B_M6496_S13_L001_R1_001_13_(paired)_contig_441	1411	81	12.38	Modestobacter marinus str. BC501 chromosome, complete genome
Mix_B_M6496_S13_L001_R1_001_13_(paired)_contig_1167	1594	81	12.01	Modestobacter marinus str. BC501 chromosome, complete genome
Mix_B_M6496_S13_L001_R1_001_13_(paired)_contig_1332	1885	81	10.27	Modestobacter marinus str. BC501 chromosome, complete genome
Mix_B_M6496_S13_L001_R1_001_13_(paired)_contig_750	1889	81	10.12	Modestobacter marinus str. BC501 chromosome, complete genome
Mix_B_M6496_S13_L001_R1_001_13_(paired)_contig_5	1745	81	10.09	Modestobacter marinus str. BC501 chromosome, complete genome
Mix_B_M6496_S13_L001_R1_001_13_(paired)_contig_1503	1959	81	9.48	Modestobacter marinus str. BC501 chromosome, complete genome
Mix_B_M6496_S13_L001_R1_001_13_(paired)_contig_730	2544	81	7.39	Modestobacter marinus str. BC501 chromosome, complete genome
Mix_B_M6496_S13_L001_R1_001_13_(paired)_contig_2361	1046	81	15.64	Staphylococcus aureus strain NRS143 chromosome, complete genome
Mix_B_M6496_S13_L001_R1_001_13_(paired)_contig_616	1548	81	11.68	Pseudonocardia sp. EC080619-01, complete genome
Mix_B_M6496_S13_L001_R1_001_13_(paired)_contig_658	1633	81	10.73	#N/A
Mix_B_M6496_S13_L001_R1_001_13_(paired)_contig_2253	1727	81	10.56	Streptomyces venezuelae strain NRRL B-65442 genome
Mix_B_M6496_S13_L001_R1_001_13_(paired)_contig_1371	1912	81	8.55	Staphylococcus aureus strain NRS143 chromosome, complete genome
Mix_B_M6496_S13_L001_R1_001_13_(paired)_contig_1416	2329	81	8.48	#N/A
Mix_B_M6496_S13_L001_R1_001_13_(paired)_contig_1425	2340	81	8.24	Stackebrandtia nassauensis DSM 44728, complete genome
Mix_B_M6496_S13_L001_R1_001_13_(paired)_contig_225	2103	81	7.43	Staphylococcus aureus strain NRS143 chromosome, complete genome
Mix_B_M6496_S13_L001_R1_001_13_(paired)_contig_1329	2169	81	7.34	Staphylococcus aureus strain NRS484 chromosome, complete genome
Mix_B_M6496_S13_L001_R1_001_13_(paired)_contig_2347	2300	81	6.82	Staphylococcus aureus strain Seattle 1945 isolate G478, complete genome
Mix_B_M6496_S13_L001_R1_001_13_(paired)_contig_1972	1485	80	11.24	Modestobacter marinus str. BC501 chromosome, complete genome
Mix_B_M6496_S13_L001_R1_001_13_(paired)_contig_1230	1803	80	9.98	Modestobacter marinus str. BC501 chromosome, complete genome
Mix_B_M6496_S13_L001_R1_001_13_(paired)_contig_1462	1849	80	9.83	Modestobacter marinus str. BC501 chromosome, complete genome
Mix_B_M6496_S13_L001_R1_001_13_(paired)_contig_672	1866	80	9.42	Modestobacter marinus str. BC501 chromosome, complete genome
Mix_B_M6496_S13_L001_R1_001_13_(paired)_contig_2040	1907	80	9.28	Geodermatophilus obscurus DSM 43160, complete genome
Mix_B_M6496_S13_L001_R1_001_13_(paired)_contig_1301	2108	80	8.76	Modestobacter marinus str. BC501 chromosome, complete genome
Mix_B_M6496_S13_L001_R1_001_13_(paired)_contig_594	1967	80	8.72	Modestobacter marinus str. BC501 chromosome, complete genome
Mix_B_M6496_S13_L001_R1_001_13_(paired)_contig_757	2267	80	8.27	Modestobacter marinus str. BC501 chromosome, complete genome
Mix_B_M6496_S13_L001_R1_001_13_(paired)_contig_1441	1387	80	11.51	Staphylococcus aureus strain Seattle 1945 isolate G478 plasmid pG478, complete sequence
Mix_B_M6496_S13_L001_R1_001_13_(paired)_contig_1152	1795	80	10.55	Pantoea gaviniae strain DSM 22758 chromosome, complete genome
Mix_B_M6496_S13_L001_R1_001_13_(paired)_contig_1689	1746	80	8.52	Staphylococcus aureus strain NRS143 chromosome, complete genome
Mix_B_M6496_S13_L001_R1_001_13_(paired)_contig_2008	2451	80	6.87	Staphylococcus aureus strain NRS484 chromosome, complete genome
Mix_B_M6496_S13_L001_R1_001_13_(paired)_contig_194	1363	79	13.49	Modestobacter marinus str. BC501 chromosome, complete genome
Mix_B_M6496_S13_L001_R1_001_13_(paired)_contig_197	1450	79	12.89	Geodermatophilus obscurus DSM 43160, complete genome
Mix_B_M6496_S13_L001_R1_001_13_(paired)_contig_583	1567	79	11.69	Modestobacter marinus str. BC501 chromosome, complete genome
Mix_B_M6496_S13_L001_R1_001_13_(paired)_contig_2125	1525	79	11.67	Modestobacter marinus str. BC501 chromosome, complete genome
Mix_B_M6496_S13_L001_R1_001_13_(paired)_contig_1019	1700	79	11.01	Frankineae bacterium MT45 genome assembly, chromosome: I
Mix_B_M6496_S13_L001_R1_001_13_(paired)_contig_921	1626	79	11.01	Modestobacter marinus str. BC501 chromosome, complete genome
Mix_B_M6496_S13_L001_R1_001_13_(paired)_contig_2149	1716	79	10.7	Geodermatophilus obscurus DSM 43160, complete genome
Mix_B_M6496_S13_L001_R1_001_13_(paired)_contig_1017	1881	79	9.86	Modestobacter marinus str. BC501 chromosome, complete genome
Mix_B_M6496_S13_L001_R1_001_13_(paired)_contig_621	1826	79	9.65	Pseudonocardia sp. EC080625-04, complete genome
Mix_B_M6496_S13_L001_R1_001_13_(paired)_contig_1025	1892	79	9.48	Pseudonocardia sp. EC080619-01, complete genome
Mix_B_M6496_S13_L001_R1_001_13_(paired)_contig_332	1859	79	9.36	Pseudonocardia dioxanivorans CB1190, complete genome
Mix_B_M6496_S13_L001_R1_001_13_(paired)_contig_1474	2091	79	8.62	Geodermatophilus obscurus DSM 43160, complete genome
Mix_B_M6496_S13_L001_R1_001_13_(paired)_contig_1725	2207	79	8.52	Modestobacter marinus str. BC501 chromosome, complete genome
Mix_B_M6496_S13_L001_R1_001_13_(paired)_contig_1401	2248	79	8.28	Modestobacter marinus str. BC501 chromosome, complete genome
Mix_B_M6496_S13_L001_R1_001_13_(paired)_contig_1246	2072	79	7.98	Geodermatophilus obscurus DSM 43160, complete genome
Mix_B_M6496_S13_L001_R1_001_13_(paired)_contig_1509	2310	79	7.78	Modestobacter marinus str. BC501 chromosome, complete genome
Mix_B_M6496_S13_L001_R1_001_13_(paired)_contig_1798	1694	79	10.97	PREDICTED: Setaria italica uncharacterized LOC101753253 (LOC101753253), mRNA
Mix_B_M6496_S13_L001_R1_001_13_(paired)_contig_2290	1578	79	10.51	Staphylococcus aureus strain NRS143 chromosome, complete genome
Mix_B_M6496_S13_L001_R1_001_13_(paired)_contig_2246	1870	79	8.81	Staphylococcus aureus strain NRS484 chromosome, complete genome
Mix_B_M6496_S13_L001_R1_001_13_(paired)_contig_1752	1891	79	8.75	Staphylococcus aureus strain NRS484 chromosome, complete genome
Mix_B_M6496_S13_L001_R1_001_13_(paired)_contig_102	2121	79	8.29	Staphylococcus aureus strain NRS143 chromosome, complete genome
Mix_B_M6496_S13_L001_R1_001_13_(paired)_contig_2158	2015	79	7.99	Staphylococcus aureus strain NRS484 chromosome, complete genome
Mix_B_M6496_S13_L001_R1_001_13_(paired)_contig_351	2196	79	7.14	Staphylococcus aureus strain NRS143 chromosome, complete genome
Mix_B_M6496_S13_L001_R1_001_13_(paired)_contig_943	2185	79	6.81	Staphylococcus aureus strain Seattle 1945 isolate G478, complete genome
Mix_B_M6496_S13_L001_R1_001_13_(paired)_contig_1602	2581	79	6.47	Staphylococcus aureus strain NRS484 chromosome, complete genome
Mix_B_M6496_S13_L001_R1_001_13_(paired)_contig_1603	1670	78	10.54	Modestobacter marinus str. BC501 chromosome, complete genome
Mix_B_M6496_S13_L001_R1_001_13_(paired)_contig_1452	1585	78	11.01	Leifsonia sp. 21MFCrub1.1 genome assembly, chromosome: I
Mix_B_M6496_S13_L001_R1_001_13_(paired)_contig_557	1795	78	9.91	Micromonospora siamensis strain DSM 45097 genome assembly, chromosome: I
Mix_B_M6496_S13_L001_R1_001_13_(paired)_contig_1729	1728	78	9.28	Staphylococcus aureus strain NRS143 chromosome, complete genome
Mix_B_M6496_S13_L001_R1_001_13_(paired)_contig_1378	1960	78	8.45	Staphylococcus aureus strain NRS143 chromosome, complete genome
Mix_B_M6496_S13_L001_R1_001_13_(paired)_contig_1091	1993	78	7.87	Staphylococcus aureus strain Seattle 1945 isolate G478, complete genome
Mix_B_M6496_S13_L001_R1_001_13_(paired)_contig_1289	2223	78	7.5	Staphylococcus aureus strain NRS143 chromosome, complete genome
Mix_B_M6496_S13_L001_R1_001_13_(paired)_contig_1207	2139	78	7.43	Staphylococcus aureus strain Seattle 1945 isolate G478, complete genome
Mix_B_M6496_S13_L001_R1_001_13_(paired)_contig_2191	2193	78	7.21	Staphylococcus aureus strain Seattle 1945 isolate G478, complete genome
Mix_B_M6496_S13_L001_R1_001_13_(paired)_contig_1104	2683	78	6.57	Staphylococcus aureus strain NRS143 chromosome, complete genome
Mix_B_M6496_S13_L001_R1_001_13_(paired)_contig_1762	1414	77	12.27	Modestobacter marinus str. BC501 chromosome, complete genome
Mix_B_M6496_S13_L001_R1_001_13_(paired)_contig_909	1710	77	10.25	Modestobacter marinus str. BC501 chromosome, complete genome
Mix_B_M6496_S13_L001_R1_001_13_(paired)_contig_536	1790	77	10.06	Blastococcus saxobsidens DD2 complete genome
Mix_B_M6496_S13_L001_R1_001_13_(paired)_contig_1921	1852	77	9.83	Modestobacter marinus str. BC501 chromosome, complete genome
Mix_B_M6496_S13_L001_R1_001_13_(paired)_contig_1647	2005	77	9.15	Modestobacter marinus str. BC501 chromosome, complete genome
Mix_B_M6496_S13_L001_R1_001_13_(paired)_contig_2084	2246	77	8.05	Blastococcus saxobsidens DD2 complete genome
Mix_B_M6496_S13_L001_R1_001_13_(paired)_contig_491	1564	77	11.12	Clavibacter michiganensis subsp. insidiosus strain R1-1, complete genome
Mix_B_M6496_S13_L001_R1_001_13_(paired)_contig_294	1635	77	10.56	Micromonospora krabiensis strain DSM 45344 genome assembly, chromosome: I
Mix_B_M6496_S13_L001_R1_001_13_(paired)_contig_1223	1677	77	10.08	Thermobispora bispora DSM 43833, complete genome
Mix_B_M6496_S13_L001_R1_001_13_(paired)_contig_1659	1489	77	10.07	Staphylococcus aureus strain NRS484 chromosome, complete genome
Mix_B_M6496_S13_L001_R1_001_13_(paired)_contig_1514	1658	77	9.83	Staphylococcus aureus strain NRS143 chromosome, complete genome
Mix_B_M6496_S13_L001_R1_001_13_(paired)_contig_89	1504	77	9.69	Staphylococcus aureus strain Seattle 1945 isolate G478 plasmid pG478, complete sequence
Mix_B_M6496_S13_L001_R1_001_13_(paired)_contig_864	1854	77	9.06	Staphylococcus aureus strain NRS484 chromosome, complete genome
Mix_B_M6496_S13_L001_R1_001_13_(paired)_contig_1733	1672	77	8.97	Staphylococcus aureus strain NRS143 chromosome, complete genome
Mix_B_M6496_S13_L001_R1_001_13_(paired)_contig_1592	1763	77	8.42	Staphylococcus aureus strain NRS484 chromosome, complete genome
Mix_B_M6496_S13_L001_R1_001_13_(paired)_contig_563	2261	77	7.58	Amycolatopsis orientalis HCCB10007, complete genome
Mix_B_M6496_S13_L001_R1_001_13_(paired)_contig_1758	2603	77	6.9	Staphylococcus aureus strain NRS143 chromosome, complete genome
Mix_B_M6496_S13_L001_R1_001_13_(paired)_contig_2007	2273	77	6.71	Staphylococcus aureus strain Seattle 1945 isolate G478, complete genome
Mix_B_M6496_S13_L001_R1_001_13_(paired)_contig_1454	2773	77	5.85	Staphylococcus aureus strain Seattle 1945 isolate G478, complete genome
Mix_B_M6496_S13_L001_R1_001_13_(paired)_contig_508	2657	77	5.66	Staphylococcus aureus strain NRS143 chromosome, complete genome
Mix_B_M6496_S13_L001_R1_001_13_(paired)_contig_608	1314	76	13.07	Blastococcus saxobsidens DD2 complete genome
Mix_B_M6496_S13_L001_R1_001_13_(paired)_contig_1950	1295	76	12.54	Modestobacter marinus str. BC501 chromosome, complete genome
Mix_B_M6496_S13_L001_R1_001_13_(paired)_contig_1705	1465	76	11.9	Modestobacter marinus str. BC501 chromosome, complete genome
Mix_B_M6496_S13_L001_R1_001_13_(paired)_contig_711	1460	76	11.42	Modestobacter marinus str. BC501 chromosome, complete genome
Mix_B_M6496_S13_L001_R1_001_13_(paired)_contig_1175	1509	76	11.15	Modestobacter marinus str. BC501 chromosome, complete genome
Mix_B_M6496_S13_L001_R1_001_13_(paired)_contig_2232	1714	76	10.3	Modestobacter marinus str. BC501 chromosome, complete genome
Mix_B_M6496_S13_L001_R1_001_13_(paired)_contig_1899	1812	76	9.87	Modestobacter marinus str. BC501 chromosome, complete genome
Mix_B_M6496_S13_L001_R1_001_13_(paired)_contig_676	1906	76	8.83	Geodermatophilus obscurus DSM 43160, complete genome
Mix_B_M6496_S13_L001_R1_001_13_(paired)_contig_1089	1968	76	8.71	Geodermatophilus obscurus DSM 43160, complete genome
Mix_B_M6496_S13_L001_R1_001_13_(paired)_contig_1851	2134	76	8.33	Modestobacter marinus str. BC501 chromosome, complete genome
Mix_B_M6496_S13_L001_R1_001_13_(paired)_contig_689	2204	76	8.1	Geodermatophilus obscurus DSM 43160, complete genome
Mix_B_M6496_S13_L001_R1_001_13_(paired)_contig_1054	1216	76	14.1	Cellulomonas fimi ATCC 484, complete genome
Mix_B_M6496_S13_L001_R1_001_13_(paired)_contig_1771	1269	76	13.97	Gordonia sp. QH-11, complete genome
Mix_B_M6496_S13_L001_R1_001_13_(paired)_contig_487	1467	76	11.74	Micromonospora krabiensis strain DSM 45344 genome assembly, chromosome: I
Mix_B_M6496_S13_L001_R1_001_13_(paired)_contig_660	1565	76	11.23	Mycobacterium rutilum strain DSM 45405 genome assembly, chromosome: I
Mix_B_M6496_S13_L001_R1_001_13_(paired)_contig_443	1490	76	10.32	Staphylococcus aureus strain NRS143 chromosome, complete genome
Mix_B_M6496_S13_L001_R1_001_13_(paired)_contig_1847	1692	76	9.03	Staphylococcus aureus strain NRS484 chromosome, complete genome
Mix_B_M6496_S13_L001_R1_001_13_(paired)_contig_2156	1644	76	8.69	Staphylococcus aureus strain NRS484 chromosome, complete genome
Mix_B_M6496_S13_L001_R1_001_13_(paired)_contig_1776	1654	76	8.69	Staphylococcus aureus strain NRS143 chromosome, complete genome
Mix_B_M6496_S13_L001_R1_001_13_(paired)_contig_2144	1890	76	8.28	Staphylococcus aureus strain NRS143 chromosome, complete genome
Mix_B_M6496_S13_L001_R1_001_13_(paired)_contig_1978	2045	76	8.16	Staphylococcus aureus strain NRS143 chromosome, complete genome
Mix_B_M6496_S13_L001_R1_001_13_(paired)_contig_1783	2068	76	7.65	Staphylococcus aureus strain NRS143 chromosome, complete genome
Mix_B_M6496_S13_L001_R1_001_13_(paired)_contig_2167	2277	76	7.35	Staphylococcus aureus strain NRS143 chromosome, complete genome
Mix_B_M6496_S13_L001_R1_001_13_(paired)_contig_1410	2202	76	7.15	Staphylococcus aureus strain NRS484 chromosome, complete genome
Mix_B_M6496_S13_L001_R1_001_13_(paired)_contig_779	2191	76	7.07	Staphylococcus aureus strain NRS143 chromosome, complete genome
Mix_B_M6496_S13_L001_R1_001_13_(paired)_contig_1187	2210	76	6.94	Staphylococcus aureus strain NRS143 chromosome, complete genome
Mix_B_M6496_S13_L001_R1_001_13_(paired)_contig_577	2519	76	6.42	Staphylococcus aureus strain Seattle 1945 isolate G478, complete genome
Mix_B_M6496_S13_L001_R1_001_13_(paired)_contig_573	1238	75	13.28	Modestobacter marinus str. BC501 chromosome, complete genome
Mix_B_M6496_S13_L001_R1_001_13_(paired)_contig_675	1436	75	12.13	Modestobacter marinus str. BC501 chromosome, complete genome
Mix_B_M6496_S13_L001_R1_001_13_(paired)_contig_1824	1694	75	10.44	Modestobacter marinus str. BC501 chromosome, complete genome
Mix_B_M6496_S13_L001_R1_001_13_(paired)_contig_1598	1516	75	10.39	Geodermatophilus obscurus DSM 43160, complete genome
Mix_B_M6496_S13_L001_R1_001_13_(paired)_contig_949	1686	75	10.35	Modestobacter marinus str. BC501 chromosome, complete genome
Mix_B_M6496_S13_L001_R1_001_13_(paired)_contig_1018	1830	75	9.46	Modestobacter marinus str. BC501 chromosome, complete genome
Mix_B_M6496_S13_L001_R1_001_13_(paired)_contig_1488	1850	75	9.19	Geodermatophilus obscurus DSM 43160, complete genome
Mix_B_M6496_S13_L001_R1_001_13_(paired)_contig_1219	1779	75	9.1	Modestobacter marinus str. BC501 chromosome, complete genome
Mix_B_M6496_S13_L001_R1_001_13_(paired)_contig_2054	1944	75	9	Modestobacter marinus str. BC501 chromosome, complete genome
Mix_B_M6496_S13_L001_R1_001_13_(paired)_contig_1463	1937	75	8.97	Modestobacter marinus str. BC501 chromosome, complete genome
Mix_B_M6496_S13_L001_R1_001_13_(paired)_contig_811	2123	75	8.23	Modestobacter marinus str. BC501 chromosome, complete genome
Mix_B_M6496_S13_L001_R1_001_13_(paired)_contig_1387	2179	75	7.95	Blastococcus saxobsidens DD2 complete genome
Mix_B_M6496_S13_L001_R1_001_13_(paired)_contig_1994	1375	75	12.06	Pseudonocardia dioxanivorans CB1190, complete genome
Mix_B_M6496_S13_L001_R1_001_13_(paired)_contig_1033	1603	75	10.97	Jiangella alkaliphila strain DSM 45079 genome assembly, chromosome: I
Mix_B_M6496_S13_L001_R1_001_13_(paired)_contig_1543	1499	75	9.73	Staphylococcus aureus strain NRS143 chromosome, complete genome
Mix_B_M6496_S13_L001_R1_001_13_(paired)_contig_1655	1608	75	9.62	Staphylococcus aureus strain NRS143 chromosome, complete genome
Mix_B_M6496_S13_L001_R1_001_13_(paired)_contig_1991	1805	75	8.73	Staphylococcus aureus strain Seattle 1945 isolate G478, complete genome
Mix_B_M6496_S13_L001_R1_001_13_(paired)_contig_318	2301	75	7.38	Staphylococcus aureus strain NRS143 chromosome, complete genome
Mix_B_M6496_S13_L001_R1_001_13_(paired)_contig_1671	2314	75	6.17	Staphylococcus aureus strain Seattle 1945 isolate G478, complete genome
Mix_B_M6496_S13_L001_R1_001_13_(paired)_contig_1279	2509	75	6.12	Staphylococcus aureus strain NRS143 chromosome, complete genome
Mix_B_M6496_S13_L001_R1_001_13_(paired)_contig_1862	2476	75	5.73	Staphylococcus aureus strain Seattle 1945 isolate G478, complete genome
Mix_B_M6496_S13_L001_R1_001_13_(paired)_contig_227	1359	74	12.68	Geodermatophilus obscurus DSM 43160, complete genome
Mix_B_M6496_S13_L001_R1_001_13_(paired)_contig_1414	1790	74	10.11	Blastococcus saxobsidens DD2 complete genome
Mix_B_M6496_S13_L001_R1_001_13_(paired)_contig_1985	1718	74	9.91	Modestobacter marinus str. BC501 chromosome, complete genome
Mix_B_M6496_S13_L001_R1_001_13_(paired)_contig_760	1772	74	9.78	Geodermatophilus obscurus DSM 43160, complete genome
Mix_B_M6496_S13_L001_R1_001_13_(paired)_contig_393	1945	74	8.69	Modestobacter marinus str. BC501 chromosome, complete genome
Mix_B_M6496_S13_L001_R1_001_13_(paired)_contig_1403	1979	74	8.64	Modestobacter marinus str. BC501 chromosome, complete genome
Mix_B_M6496_S13_L001_R1_001_13_(paired)_contig_662	1852	74	8.58	Modestobacter marinus str. BC501 chromosome, complete genome
Mix_B_M6496_S13_L001_R1_001_13_(paired)_contig_574	1518	74	10.93	Kribbella flavida DSM 17836, complete genome
Mix_B_M6496_S13_L001_R1_001_13_(paired)_contig_1318	1283	74	10.93	Staphylococcus aureus strain NRS143 chromosome, complete genome
Mix_B_M6496_S13_L001_R1_001_13_(paired)_contig_335	1694	74	10.32	Pseudonocardia sp. AL041005-10, complete genome
Mix_B_M6496_S13_L001_R1_001_13_(paired)_contig_1650	1654	74	10.31	Micromonospora sp. L5, complete genome
Mix_B_M6496_S13_L001_R1_001_13_(paired)_contig_1108	1766	74	9.21	Amycolatopsis mediterranei RB, complete genome
Mix_B_M6496_S13_L001_R1_001_13_(paired)_contig_1531	1929	74	9.13	Paenibacillus sp. FSL P4-0081, complete genome
Mix_B_M6496_S13_L001_R1_001_13_(paired)_contig_1251	2007	74	8.59	#N/A
Mix_B_M6496_S13_L001_R1_001_13_(paired)_contig_1376	1774	74	8.37	Staphylococcus aureus strain NRS143 chromosome, complete genome
Mix_B_M6496_S13_L001_R1_001_13_(paired)_contig_1879	2078	74	7.34	Staphylococcus aureus strain CFSAN007847 chromosome, complete genome
Mix_B_M6496_S13_L001_R1_001_13_(paired)_contig_1845	2351	74	6.6	Staphylococcus aureus strain NRS143 chromosome, complete genome
Mix_B_M6496_S13_L001_R1_001_13_(paired)_contig_1890	1289	73	12.36	Geodermatophilus obscurus DSM 43160, complete genome
Mix_B_M6496_S13_L001_R1_001_13_(paired)_contig_1001	1616	73	10.92	Frankia inefficax strain EuI1c, complete genome
Mix_B_M6496_S13_L001_R1_001_13_(paired)_contig_1563	1693	73	10.15	Geodermatophilus obscurus DSM 43160, complete genome
Mix_B_M6496_S13_L001_R1_001_13_(paired)_contig_1295	1763	73	9.75	Modestobacter marinus str. BC501 chromosome, complete genome
Mix_B_M6496_S13_L001_R1_001_13_(paired)_contig_1895	1847	73	9.07	Modestobacter marinus str. BC501 chromosome, complete genome
Mix_B_M6496_S13_L001_R1_001_13_(paired)_contig_1878	1859	73	8.92	Geodermatophilus obscurus DSM 43160, complete genome
Mix_B_M6496_S13_L001_R1_001_13_(paired)_contig_2335	1915	73	8.86	Modestobacter marinus str. BC501 chromosome, complete genome
Mix_B_M6496_S13_L001_R1_001_13_(paired)_contig_2161	1835	73	8.85	Modestobacter marinus str. BC501 chromosome, complete genome
Mix_B_M6496_S13_L001_R1_001_13_(paired)_contig_1129	2032	73	8.46	Modestobacter marinus str. BC501 chromosome, complete genome
Mix_B_M6496_S13_L001_R1_001_13_(paired)_contig_1977	2053	73	7.98	Modestobacter marinus str. BC501 chromosome, complete genome
Mix_B_M6496_S13_L001_R1_001_13_(paired)_contig_788	1404	73	10.99	#N/A
Mix_B_M6496_S13_L001_R1_001_13_(paired)_contig_2072	1624	73	10.63	Kutzneria albida DSM 43870, complete genome
Mix_B_M6496_S13_L001_R1_001_13_(paired)_contig_163	1720	73	9.71	Uncultured bacterium A1Q1_fos_1025 genomic sequence
Mix_B_M6496_S13_L001_R1_001_13_(paired)_contig_2017	1713	73	9.5	Marmoricola scoriae strain DSM 22127 genome assembly, chromosome: I
Mix_B_M6496_S13_L001_R1_001_13_(paired)_contig_929	1719	73	9.15	Xylanimonas cellulosilytica DSM 15894, complete genome
Mix_B_M6496_S13_L001_R1_001_13_(paired)_contig_1566	1716	73	8.46	Staphylococcus aureus strain Seattle 1945 isolate G478, complete genome
Mix_B_M6496_S13_L001_R1_001_13_(paired)_contig_630	1787	73	8.03	Staphylococcus aureus strain NRS143 chromosome, complete genome
Mix_B_M6496_S13_L001_R1_001_13_(paired)_contig_169	1957	73	7.39	Staphylococcus aureus strain Seattle 1945 isolate G478, complete genome
Mix_B_M6496_S13_L001_R1_001_13_(paired)_contig_361	2303	73	6.62	Staphylococcus aureus strain NRS484 chromosome, complete genome
Mix_B_M6496_S13_L001_R1_001_13_(paired)_contig_2166	1333	72	13.03	Modestobacter marinus str. BC501 chromosome, complete genome
Mix_B_M6496_S13_L001_R1_001_13_(paired)_contig_1916	1351	72	12.73	Modestobacter marinus str. BC501 chromosome, complete genome
Mix_B_M6496_S13_L001_R1_001_13_(paired)_contig_2323	1406	72	11.84	Blastococcus saxobsidens DD2 complete genome
Mix_B_M6496_S13_L001_R1_001_13_(paired)_contig_1040	1388	72	11.55	Blastococcus saxobsidens DD2 complete genome
Mix_B_M6496_S13_L001_R1_001_13_(paired)_contig_1720	1397	72	11.53	Modestobacter marinus str. BC501 chromosome, complete genome
Mix_B_M6496_S13_L001_R1_001_13_(paired)_contig_229	1601	72	10.51	Modestobacter marinus str. BC501 chromosome, complete genome
Mix_B_M6496_S13_L001_R1_001_13_(paired)_contig_1904	1663	72	9.77	Modestobacter marinus str. BC501 chromosome, complete genome
Mix_B_M6496_S13_L001_R1_001_13_(paired)_contig_1787	1896	72	8.6	Modestobacter marinus str. BC501 chromosome, complete genome
Mix_B_M6496_S13_L001_R1_001_13_(paired)_contig_2251	1916	72	8.31	Modestobacter marinus str. BC501 chromosome, complete genome
Mix_B_M6496_S13_L001_R1_001_13_(paired)_contig_1778	2072	72	8.16	Modestobacter marinus str. BC501 chromosome, complete genome
Mix_B_M6496_S13_L001_R1_001_13_(paired)_contig_1221	2411	72	6.74	Geodermatophilus obscurus DSM 43160, complete genome
Mix_B_M6496_S13_L001_R1_001_13_(paired)_contig_992	1445	72	11.21	Pimelobacter simplex strain VKM Ac-2033D, complete genome
Mix_B_M6496_S13_L001_R1_001_13_(paired)_contig_131	1458	72	10.66	Nakamurella multipartita DSM 44233, complete genome
Mix_B_M6496_S13_L001_R1_001_13_(paired)_contig_637	1508	72	9.81	Staphylococcus aureus strain NRS143 chromosome, complete genome
Mix_B_M6496_S13_L001_R1_001_13_(paired)_contig_1597	1832	72	8.95	Curtobacterium sp. 9128 genome assembly, chromosome: I
Mix_B_M6496_S13_L001_R1_001_13_(paired)_contig_447	1678	72	8.94	Staphylococcus aureus strain NRS143 chromosome, complete genome
Mix_B_M6496_S13_L001_R1_001_13_(paired)_contig_1933	1891	72	8.69	Rubrivivax gelatinosus IL144 DNA, complete genome
Mix_B_M6496_S13_L001_R1_001_13_(paired)_contig_1928	2006	72	8.63	Rhodobacter sphaeroides ATCC 17029 chromosome 1, complete sequence
Mix_B_M6496_S13_L001_R1_001_13_(paired)_contig_2113	1825	72	8.55	Staphylococcus aureus strain NRS143 chromosome, complete genome
Mix_B_M6496_S13_L001_R1_001_13_(paired)_contig_220	1963	72	8.45	Microlunatus soli strain DSM 21800 genome assembly, chromosome: I
Mix_B_M6496_S13_L001_R1_001_13_(paired)_contig_1004	1808	72	8.31	Staphylococcus aureus strain Seattle 1945 isolate G478, complete genome
Mix_B_M6496_S13_L001_R1_001_13_(paired)_contig_520	1939	72	8.29	Staphylococcus aureus strain NRS143 chromosome, complete genome
Mix_B_M6496_S13_L001_R1_001_13_(paired)_contig_1250	1884	72	7.61	Staphylococcus aureus strain NRS143 chromosome, complete genome
Mix_B_M6496_S13_L001_R1_001_13_(paired)_contig_628	1981	72	6.98	Staphylococcus aureus strain NRS143 chromosome, complete genome
Mix_B_M6496_S13_L001_R1_001_13_(paired)_contig_1350	2508	72	6.73	Cellulosimicrobium cellulans strain PSBB019, complete genome
Mix_B_M6496_S13_L001_R1_001_13_(paired)_contig_1640	2329	72	6.68	Staphylococcus aureus strain NRS143 chromosome, complete genome
Mix_B_M6496_S13_L001_R1_001_13_(paired)_contig_1814	2614	72	5.97	Staphylococcus aureus strain Seattle 1945 isolate G478, complete genome
Mix_B_M6496_S13_L001_R1_001_13_(paired)_contig_2197	1427	71	10.82	Geodermatophilus obscurus DSM 43160, complete genome
Mix_B_M6496_S13_L001_R1_001_13_(paired)_contig_2014	1593	71	10.19	Modestobacter marinus str. BC501 chromosome, complete genome
Mix_B_M6496_S13_L001_R1_001_13_(paired)_contig_554	1542	71	10.07	Modestobacter marinus str. BC501 chromosome, complete genome
Mix_B_M6496_S13_L001_R1_001_13_(paired)_contig_181	1569	71	9.85	Modestobacter marinus str. BC501 chromosome, complete genome
Mix_B_M6496_S13_L001_R1_001_13_(paired)_contig_727	1713	71	9.61	Modestobacter marinus str. BC501 chromosome, complete genome
Mix_B_M6496_S13_L001_R1_001_13_(paired)_contig_1208	1943	71	8.05	Geodermatophilus obscurus DSM 43160, complete genome
Mix_B_M6496_S13_L001_R1_001_13_(paired)_contig_1589	1303	71	12.94	#N/A
Mix_B_M6496_S13_L001_R1_001_13_(paired)_contig_1536	1280	71	12.35	Streptomyces sp. FR-008, complete genome
Mix_B_M6496_S13_L001_R1_001_13_(paired)_contig_1276	1476	71	11.31	Micromonospora sp. L5, complete genome
Mix_B_M6496_S13_L001_R1_001_13_(paired)_contig_657	1346	71	11.25	Marmoricola scoriae strain DSM 22127 genome assembly, chromosome: I
Mix_B_M6496_S13_L001_R1_001_13_(paired)_contig_1926	1585	71	10.34	Streptomyces alfalfae strain ACCC40021 chromosome, complete genome
Mix_B_M6496_S13_L001_R1_001_13_(paired)_contig_258	1492	71	10.21	Staphylococcus aureus strain NRS484 chromosome, complete genome
Mix_B_M6496_S13_L001_R1_001_13_(paired)_contig_483	1491	71	9.78	Staphylococcus aureus strain NRS143 chromosome, complete genome
Mix_B_M6496_S13_L001_R1_001_13_(paired)_contig_1989	1751	71	8.21	Staphylococcus aureus strain Seattle 1945 isolate G478, complete genome
Mix_B_M6496_S13_L001_R1_001_13_(paired)_contig_615	1970	71	7.54	Staphylococcus aureus strain NRS143 chromosome, complete genome
Mix_B_M6496_S13_L001_R1_001_13_(paired)_contig_697	1979	71	7.26	Staphylococcus aureus strain NRS143 chromosome, complete genome
Mix_B_M6496_S13_L001_R1_001_13_(paired)_contig_1779	2207	71	6.78	Staphylococcus aureus strain NRS143 chromosome, complete genome
Mix_B_M6496_S13_L001_R1_001_13_(paired)_contig_666	1423	70	10.7	Modestobacter marinus str. BC501 chromosome, complete genome
Mix_B_M6496_S13_L001_R1_001_13_(paired)_contig_1000	1511	70	10.59	Modestobacter marinus str. BC501 chromosome, complete genome
Mix_B_M6496_S13_L001_R1_001_13_(paired)_contig_1340	1531	70	10.49	Modestobacter marinus str. BC501 chromosome, complete genome
Mix_B_M6496_S13_L001_R1_001_13_(paired)_contig_1612	1548	70	9.8	Modestobacter marinus str. BC501 chromosome, complete genome
Mix_B_M6496_S13_L001_R1_001_13_(paired)_contig_129	1556	70	9.78	Modestobacter marinus str. BC501 chromosome, complete genome
Mix_B_M6496_S13_L001_R1_001_13_(paired)_contig_1575	1776	70	9.35	Modestobacter marinus str. BC501 chromosome, complete genome
Mix_B_M6496_S13_L001_R1_001_13_(paired)_contig_2090	1726	70	9.04	Modestobacter marinus str. BC501 chromosome, complete genome
Mix_B_M6496_S13_L001_R1_001_13_(paired)_contig_1363	1679	70	8.99	Modestobacter marinus str. BC501 chromosome, complete genome
Mix_B_M6496_S13_L001_R1_001_13_(paired)_contig_1505	1804	70	8.85	Modestobacter marinus str. BC501 chromosome, complete genome
Mix_B_M6496_S13_L001_R1_001_13_(paired)_contig_166	1903	70	8.73	Modestobacter marinus str. BC501 chromosome, complete genome
Mix_B_M6496_S13_L001_R1_001_13_(paired)_contig_1630	1867	70	8.58	Geodermatophilus obscurus DSM 43160, complete genome
Mix_B_M6496_S13_L001_R1_001_13_(paired)_contig_2334	1932	70	8.23	Modestobacter marinus str. BC501 chromosome, complete genome
Mix_B_M6496_S13_L001_R1_001_13_(paired)_contig_514	2007	70	8.08	Modestobacter marinus str. BC501 chromosome, complete genome
Mix_B_M6496_S13_L001_R1_001_13_(paired)_contig_631	2064	70	8.03	Modestobacter marinus str. BC501 chromosome, complete genome
Mix_B_M6496_S13_L001_R1_001_13_(paired)_contig_1274	2206	70	6.84	Modestobacter marinus str. BC501 chromosome, complete genome
Mix_B_M6496_S13_L001_R1_001_13_(paired)_contig_830	1185	70	11.73	Staphylococcus aureus strain NRS143 chromosome, complete genome
Mix_B_M6496_S13_L001_R1_001_13_(paired)_contig_1508	1458	70	10.94	Nocardia farcinica IFM 10152 DNA, complete genome
Mix_B_M6496_S13_L001_R1_001_13_(paired)_contig_1998	1400	70	10.2	Staphylococcus aureus strain Seattle 1945 isolate G478, complete genome
Mix_B_M6496_S13_L001_R1_001_13_(paired)_contig_1083	1492	70	10.06	Staphylococcus aureus strain NRS143 chromosome, complete genome
Mix_B_M6496_S13_L001_R1_001_13_(paired)_contig_969	1616	70	9.75	Staphylococcus aureus strain NRS484 chromosome, complete genome
Mix_B_M6496_S13_L001_R1_001_13_(paired)_contig_2202	1705	70	9.67	Actinoplanes derwentensis strain DSM 43941 genome assembly, chromosome: I
Mix_B_M6496_S13_L001_R1_001_13_(paired)_contig_1626	1678	70	9.55	Modestobacter marinus str. BC501 chromosome, complete genome
Mix_B_M6496_S13_L001_R1_001_13_(paired)_contig_2263	1624	70	9.41	Jiangella sp. DSM 45060 genome assembly, chromosome: I
Mix_B_M6496_S13_L001_R1_001_13_(paired)_contig_1202	1851	70	9.16	Streptomyces cattleya DSM 46488, complete genome
Mix_B_M6496_S13_L001_R1_001_13_(paired)_contig_2031	1622	70	8.93	Staphylococcus aureus strain Seattle 1945 isolate G478, complete genome
Mix_B_M6496_S13_L001_R1_001_13_(paired)_contig_1934	1770	70	8.79	Micromonospora sp. WMMA2032 chromosome
Mix_B_M6496_S13_L001_R1_001_13_(paired)_contig_1583	1805	70	8.66	Staphylococcus aureus strain NRS143 chromosome, complete genome
Mix_B_M6496_S13_L001_R1_001_13_(paired)_contig_100	1726	70	8.53	Staphylococcus aureus strain NRS143 chromosome, complete genome
Mix_B_M6496_S13_L001_R1_001_13_(paired)_contig_806	1830	70	8.19	Actinosynnema mirum DSM 43827, complete genome
Mix_B_M6496_S13_L001_R1_001_13_(paired)_contig_1260	1853	70	7.89	Staphylococcus aureus strain NRS143 chromosome, complete genome
Mix_B_M6496_S13_L001_R1_001_13_(paired)_contig_2180	2063	70	7.33	Staphylococcus aureus strain Seattle 1945 isolate G478, complete genome
Mix_B_M6496_S13_L001_R1_001_13_(paired)_contig_1944	2104	70	6.49	Staphylococcus aureus strain NRS484 chromosome, complete genome
Mix_B_M6496_S13_L001_R1_001_13_(paired)_contig_1609	2177	70	6.22	Staphylococcus aureus strain Seattle 1945 isolate G478, complete genome
Mix_B_M6496_S13_L001_R1_001_13_(paired)_contig_2325	1248	69	12.4	Modestobacter marinus str. BC501 chromosome, complete genome
Mix_B_M6496_S13_L001_R1_001_13_(paired)_contig_65	1343	69	11.64	Modestobacter marinus str. BC501 chromosome, complete genome
Mix_B_M6496_S13_L001_R1_001_13_(paired)_contig_2244	1552	69	10.22	Modestobacter marinus str. BC501 chromosome, complete genome
Mix_B_M6496_S13_L001_R1_001_13_(paired)_contig_137	1588	69	9.78	Nocardioides sp. 78 chromosome, complete genome
Mix_B_M6496_S13_L001_R1_001_13_(paired)_contig_1303	1647	69	9.54	Blastococcus saxobsidens DD2 complete genome
Mix_B_M6496_S13_L001_R1_001_13_(paired)_contig_1832	1623	69	9.39	Modestobacter marinus str. BC501 chromosome, complete genome
Mix_B_M6496_S13_L001_R1_001_13_(paired)_contig_1702	1712	69	9.11	Modestobacter marinus str. BC501 chromosome, complete genome
Mix_B_M6496_S13_L001_R1_001_13_(paired)_contig_644	1705	69	9.04	Geodermatophilus obscurus DSM 43160, complete genome
Mix_B_M6496_S13_L001_R1_001_13_(paired)_contig_1772	1797	69	8.77	Blastococcus saxobsidens DD2 complete genome
Mix_B_M6496_S13_L001_R1_001_13_(paired)_contig_466	1814	69	8.47	Blastococcus saxobsidens DD2 complete genome
Mix_B_M6496_S13_L001_R1_001_13_(paired)_contig_167	1970	69	8.09	Blastococcus saxobsidens DD2 complete genome
Mix_B_M6496_S13_L001_R1_001_13_(paired)_contig_264	1976	69	7.99	Modestobacter marinus str. BC501 chromosome, complete genome
Mix_B_M6496_S13_L001_R1_001_13_(paired)_contig_1050	2079	69	7.95	Modestobacter marinus str. BC501 chromosome, complete genome
Mix_B_M6496_S13_L001_R1_001_13_(paired)_contig_1774	1403	69	11.34	Marmoricola scoriae strain DSM 22127 genome assembly, chromosome: I
Mix_B_M6496_S13_L001_R1_001_13_(paired)_contig_2235	1347	69	10.82	Staphylococcus aureus strain NRS143 chromosome, complete genome
Mix_B_M6496_S13_L001_R1_001_13_(paired)_contig_822	1622	69	9.34	Staphylococcus aureus strain NRS143 chromosome, complete genome
Mix_B_M6496_S13_L001_R1_001_13_(paired)_contig_472	1647	69	9.06	Staphylococcus aureus strain NRS143 chromosome, complete genome
Mix_B_M6496_S13_L001_R1_001_13_(paired)_contig_1034	2423	69	6.64	Mycobacterium phlei strain CCUG 21000, complete genome
Mix_B_M6496_S13_L001_R1_001_13_(paired)_contig_2004	2302	69	6.16	Staphylococcus aureus strain Seattle 1945 isolate G478, complete genome
Mix_B_M6496_S13_L001_R1_001_13_(paired)_contig_1205	1295	68	12.23	Blastococcus saxobsidens DD2 complete genome
Mix_B_M6496_S13_L001_R1_001_13_(paired)_contig_1611	1363	68	11.8	Blastococcus saxobsidens DD2 complete genome
Mix_B_M6496_S13_L001_R1_001_13_(paired)_contig_624	1394	68	11.62	Blastococcus saxobsidens DD2 complete genome
Mix_B_M6496_S13_L001_R1_001_13_(paired)_contig_2041	1425	68	10.86	Geodermatophilus obscurus DSM 43160, complete genome
Mix_B_M6496_S13_L001_R1_001_13_(paired)_contig_1407	1487	68	10.71	Modestobacter marinus str. BC501 chromosome, complete genome
Mix_B_M6496_S13_L001_R1_001_13_(paired)_contig_1306	1441	68	10.66	Modestobacter marinus str. BC501 chromosome, complete genome
Mix_B_M6496_S13_L001_R1_001_13_(paired)_contig_1084	1592	68	9.73	Modestobacter marinus str. BC501 chromosome, complete genome
Mix_B_M6496_S13_L001_R1_001_13_(paired)_contig_1299	1615	68	9.62	Modestobacter marinus str. BC501 chromosome, complete genome
Mix_B_M6496_S13_L001_R1_001_13_(paired)_contig_2032	1722	68	9.25	Modestobacter marinus str. BC501 chromosome, complete genome
Mix_B_M6496_S13_L001_R1_001_13_(paired)_contig_254	1793	68	9.22	Geodermatophilus obscurus DSM 43160, complete genome
Mix_B_M6496_S13_L001_R1_001_13_(paired)_contig_2037	1715	68	9.11	Modestobacter marinus str. BC501 chromosome, complete genome
Mix_B_M6496_S13_L001_R1_001_13_(paired)_contig_1751	1765	68	8.92	Geodermatophilus obscurus DSM 43160, complete genome
Mix_B_M6496_S13_L001_R1_001_13_(paired)_contig_1658	1783	68	8.73	Blastococcus saxobsidens DD2 complete genome
Mix_B_M6496_S13_L001_R1_001_13_(paired)_contig_681	1927	68	8.51	Blastococcus saxobsidens DD2 complete genome
Mix_B_M6496_S13_L001_R1_001_13_(paired)_contig_814	1852	68	8.48	Modestobacter marinus str. BC501 chromosome, complete genome
Mix_B_M6496_S13_L001_R1_001_13_(paired)_contig_1679	2069	68	7.74	Modestobacter marinus str. BC501 chromosome, complete genome
Mix_B_M6496_S13_L001_R1_001_13_(paired)_contig_148	1167	68	12.46	Janibacter indicus strain YFY001, complete genome
Mix_B_M6496_S13_L001_R1_001_13_(paired)_contig_546	1432	68	10.42	Mycobacterium haemophilum DSM 44634 strain ATCC 29548, complete genome
Mix_B_M6496_S13_L001_R1_001_13_(paired)_contig_1997	1624	68	9.09	Staphylococcus aureus strain NRS143 chromosome, complete genome
Mix_B_M6496_S13_L001_R1_001_13_(paired)_contig_1666	1631	68	9.06	Staphylococcus aureus strain NRS143 chromosome, complete genome
Mix_B_M6496_S13_L001_R1_001_13_(paired)_contig_494	1359	68	8.99	Staphylococcus aureus strain NRS143 chromosome, complete genome
Mix_B_M6496_S13_L001_R1_001_13_(paired)_contig_1981	1616	68	8.58	Staphylococcus aureus strain NRS143 chromosome, complete genome
Mix_B_M6496_S13_L001_R1_001_13_(paired)_contig_1848	1948	68	8.36	Kitasatospora aureofaciens strain DM-1, complete genome
Mix_B_M6496_S13_L001_R1_001_13_(paired)_contig_362	1919	68	8.24	Staphylococcus aureus strain Seattle 1945 isolate G478, complete genome
Mix_B_M6496_S13_L001_R1_001_13_(paired)_contig_1930	1845	68	8.04	Staphylococcus aureus strain NRS143 chromosome, complete genome
Mix_B_M6496_S13_L001_R1_001_13_(paired)_contig_1277	1522	68	8	Staphylococcus aureus strain NRS143 chromosome, complete genome
Mix_B_M6496_S13_L001_R1_001_13_(paired)_contig_501	1917	68	7.53	Staphylococcus aureus strain Seattle 1945 isolate G478, complete genome
Mix_B_M6496_S13_L001_R1_001_13_(paired)_contig_1831	1949	68	7.42	Staphylococcus aureus strain Seattle 1945 isolate G478, complete genome
Mix_B_M6496_S13_L001_R1_001_13_(paired)_contig_907	1272	67	11.35	Modestobacter marinus str. BC501 chromosome, complete genome
Mix_B_M6496_S13_L001_R1_001_13_(paired)_contig_650	1412	67	11.05	Modestobacter marinus str. BC501 chromosome, complete genome
Mix_B_M6496_S13_L001_R1_001_13_(paired)_contig_1016	1447	67	10.45	Modestobacter marinus str. BC501 chromosome, complete genome
Mix_B_M6496_S13_L001_R1_001_13_(paired)_contig_2101	1415	67	10.16	Modestobacter marinus str. BC501 chromosome, complete genome
Mix_B_M6496_S13_L001_R1_001_13_(paired)_contig_1261	1615	67	9.43	Modestobacter marinus str. BC501 chromosome, complete genome
Mix_B_M6496_S13_L001_R1_001_13_(paired)_contig_1433	1595	67	9.42	Modestobacter marinus str. BC501 chromosome, complete genome
Mix_B_M6496_S13_L001_R1_001_13_(paired)_contig_1198	1713	67	9.08	Modestobacter marinus str. BC501 chromosome, complete genome
Mix_B_M6496_S13_L001_R1_001_13_(paired)_contig_708	1709	67	9.02	Pseudonocardia sp. AL041005-10, complete genome
Mix_B_M6496_S13_L001_R1_001_13_(paired)_contig_825	1824	67	8.65	Geodermatophilus obscurus DSM 43160, complete genome
Mix_B_M6496_S13_L001_R1_001_13_(paired)_contig_1692	1792	67	8.5	Geodermatophilus obscurus DSM 43160, complete genome
Mix_B_M6496_S13_L001_R1_001_13_(paired)_contig_947	1821	67	8.37	Blastococcus saxobsidens DD2 complete genome
Mix_B_M6496_S13_L001_R1_001_13_(paired)_contig_543	1892	67	8.25	Geodermatophilus obscurus DSM 43160, complete genome
Mix_B_M6496_S13_L001_R1_001_13_(paired)_contig_1954	2002	67	7.82	Modestobacter marinus str. BC501 chromosome, complete genome
Mix_B_M6496_S13_L001_R1_001_13_(paired)_contig_2005	2003	67	7.73	Modestobacter marinus str. BC501 chromosome, complete genome
Mix_B_M6496_S13_L001_R1_001_13_(paired)_contig_1941	2071	67	7.15	Pseudonocardia sp. AL041005-10, complete genome
Mix_B_M6496_S13_L001_R1_001_13_(paired)_contig_1561	2099	67	7.09	Modestobacter marinus str. BC501 chromosome, complete genome
Mix_B_M6496_S13_L001_R1_001_13_(paired)_contig_2036	1189	67	13.07	Pseudonocardia sp. HH130629-09, complete genome
Mix_B_M6496_S13_L001_R1_001_13_(paired)_contig_1559	1144	67	12.46	Jiangella sp. DSM 45060 genome assembly, chromosome: I
Mix_B_M6496_S13_L001_R1_001_13_(paired)_contig_1448	1335	67	11.31	Dermacoccus nishinomiyaensis strain M25, complete genome
Mix_B_M6496_S13_L001_R1_001_13_(paired)_contig_859	1495	67	10.16	Tsukamurella sp. MH1 chromosome, complete genome
Mix_B_M6496_S13_L001_R1_001_13_(paired)_contig_2339	1692	67	9.18	Uncultured bacterium clone AR1973 erdasporine-like tryptophan dimer gene cluster, partial sequence
Mix_B_M6496_S13_L001_R1_001_13_(paired)_contig_1298	1723	67	9.12	#N/A
Mix_B_M6496_S13_L001_R1_001_13_(paired)_contig_1867	1716	67	8.63	Thermaerobacter marianensis DSM 12885, complete genome
Mix_B_M6496_S13_L001_R1_001_13_(paired)_contig_1312	1906	67	8.58	Friedmanniella luteola strain DSM 21741 genome assembly, chromosome: I
Mix_B_M6496_S13_L001_R1_001_13_(paired)_contig_2002	1714	67	8.54	Staphylococcus aureus strain NRS484 chromosome, complete genome
Mix_B_M6496_S13_L001_R1_001_13_(paired)_contig_2331	1781	67	7.82	Staphylococcus aureus strain Seattle 1945 isolate G478, complete genome
Mix_B_M6496_S13_L001_R1_001_13_(paired)_contig_1573	1974	67	7.64	Streptomyces chartreusis NRRL 3882 isolate NRRL3882 genome assembly, chromosome: I
Mix_B_M6496_S13_L001_R1_001_13_(paired)_contig_781	1833	67	7.5	Staphylococcus aureus strain NRS143 chromosome, complete genome
Mix_B_M6496_S13_L001_R1_001_13_(paired)_contig_437	1872	67	7.39	Staphylococcus aureus strain NRS143 chromosome, complete genome
Mix_B_M6496_S13_L001_R1_001_13_(paired)_contig_919	2090	67	7.31	Stackebrandtia nassauensis DSM 44728, complete genome
Mix_B_M6496_S13_L001_R1_001_13_(paired)_contig_1675	1959	67	6.7	Staphylococcus aureus strain NRS143 chromosome, complete genome
Mix_B_M6496_S13_L001_R1_001_13_(paired)_contig_1215	1237	66	12.11	Modestobacter marinus str. BC501 chromosome, complete genome
Mix_B_M6496_S13_L001_R1_001_13_(paired)_contig_1615	1403	66	11.35	Modestobacter marinus str. BC501 chromosome, complete genome
Mix_B_M6496_S13_L001_R1_001_13_(paired)_contig_617	1377	66	10.9	Modestobacter marinus str. BC501 chromosome, complete genome
Mix_B_M6496_S13_L001_R1_001_13_(paired)_contig_2024	1418	66	10.65	Modestobacter marinus str. BC501 chromosome, complete genome
Mix_B_M6496_S13_L001_R1_001_13_(paired)_contig_920	1413	66	10.37	Modestobacter marinus str. BC501 chromosome, complete genome
Mix_B_M6496_S13_L001_R1_001_13_(paired)_contig_1641	1506	66	10.1	Modestobacter marinus str. BC501 chromosome, complete genome
Mix_B_M6496_S13_L001_R1_001_13_(paired)_contig_892	1402	66	9.85	Modestobacter marinus str. BC501 chromosome, complete genome
Mix_B_M6496_S13_L001_R1_001_13_(paired)_contig_2159	1626	66	9.42	Modestobacter marinus str. BC501 chromosome, complete genome
Mix_B_M6496_S13_L001_R1_001_13_(paired)_contig_2236	1656	66	9.04	Geodermatophilus obscurus DSM 43160, complete genome
Mix_B_M6496_S13_L001_R1_001_13_(paired)_contig_973	1650	66	9.01	Blastococcus saxobsidens DD2 complete genome
Mix_B_M6496_S13_L001_R1_001_13_(paired)_contig_62	1672	66	8.52	Modestobacter marinus str. BC501 chromosome, complete genome
Mix_B_M6496_S13_L001_R1_001_13_(paired)_contig_881	1935	66	7.76	Modestobacter marinus str. BC501 chromosome, complete genome
Mix_B_M6496_S13_L001_R1_001_13_(paired)_contig_1601	1483	66	9.7	Streptomyces parvulus strain 2297, complete genome
Mix_B_M6496_S13_L001_R1_001_13_(paired)_contig_232	1402	66	9.47	Staphylococcus aureus strain NRS143 chromosome, complete genome
Mix_B_M6496_S13_L001_R1_001_13_(paired)_contig_2039	1506	66	9.14	Nonomuraea sp. ATCC 55076, complete genome
Mix_B_M6496_S13_L001_R1_001_13_(paired)_contig_1502	1366	66	9.07	Staphylococcus aureus strain NRS271 plasmid unnamed
Mix_B_M6496_S13_L001_R1_001_13_(paired)_contig_1453	1758	66	8.62	Actinosynnema mirum DSM 43827, complete genome
Mix_B_M6496_S13_L001_R1_001_13_(paired)_contig_394	1652	66	7.95	Staphylococcus aureus strain NRS143 chromosome, complete genome
Mix_B_M6496_S13_L001_R1_001_13_(paired)_contig_2278	1891	66	7.87	Staphylococcus aureus strain NRS143 chromosome, complete genome
Mix_B_M6496_S13_L001_R1_001_13_(paired)_contig_1552	2013	66	7.51	Streptomyces incarnatus strain NRRL 8089 sequence
Mix_B_M6496_S13_L001_R1_001_13_(paired)_contig_1571	1905	66	7.41	Staphylococcus aureus strain NRS143 chromosome, complete genome
Mix_B_M6496_S13_L001_R1_001_13_(paired)_contig_699	1971	66	6.85	Staphylococcus aureus strain NRS484 chromosome, complete genome
Mix_B_M6496_S13_L001_R1_001_13_(paired)_contig_622	1985	66	6.71	Staphylococcus aureus strain NRS143 chromosome, complete genome
Mix_B_M6496_S13_L001_R1_001_13_(paired)_contig_542	1141	65	13.45	Modestobacter marinus str. BC501 chromosome, complete genome
Mix_B_M6496_S13_L001_R1_001_13_(paired)_contig_2270	1197	65	12.34	Modestobacter marinus str. BC501 chromosome, complete genome
[truncated: 1,092 more rows]
